# Supplementary material for: Highly efficient color-tunable organic co-crystals unveiling polymorphism, isomerism, delayed fluorescence for optical waveguides and cell-imaging
Source: Nat Commun. 2023 Oct 20;14:6648. doi: 10.1038/s41467-023-42017-8 (PMC10589249; doi:10.1038/s41467-023-42017-8)
Supplement: Supplementary file 7 — Source Data [file 41467_2023_42017_MOESM7_ESM.xlsx]

## Sheet: Fig. 3a
FTIR	TAHOFN	TAHTFPN_G	TAHTFPN_O	TAHTCNB
Wavenumber (cm-1)	Transmittance (%)
4000	95.63	94.93	88.29	97.38
3999	95.63	94.92	88.28	97.37
3998	95.63	94.92	88.28	97.37
3997	95.63	94.92	88.27	97.37
3996	95.63	94.91	88.27	97.36
3995	95.63	94.91	88.27	97.36
3994	95.63	94.91	88.28	97.36
3993	95.62	94.91	88.28	97.36
3992	95.61	94.91	88.27	97.36
3991	95.6	94.91	88.26	97.35
3990	95.6	94.91	88.25	97.35
3989	95.59	94.91	88.24	97.35
3988	95.59	94.91	88.24	97.36
3987	95.6	94.91	88.24	97.36
3986	95.6	94.91	88.24	97.36
3985	95.6	94.9	88.23	97.36
3984	95.61	94.9	88.23	97.36
3983	95.62	94.9	88.22	97.37
3982	95.62	94.9	88.21	97.37
3981	95.63	94.89	88.21	97.38
3980	95.62	94.89	88.21	97.38
3979	95.62	94.89	88.21	97.38
3978	95.62	94.88	88.21	97.38
3977	95.62	94.88	88.21	97.37
3976	95.61	94.89	88.22	97.37
3975	95.6	94.89	88.21	97.37
3974	95.6	94.9	88.21	97.37
3973	95.59	94.9	88.21	97.37
3972	95.59	94.9	88.21	97.37
3971	95.59	94.9	88.2	97.37
3970	95.59	94.89	88.19	97.37
3969	95.59	94.88	88.17	97.37
3968	95.59	94.88	88.16	97.37
3967	95.58	94.88	88.16	97.37
3966	95.58	94.88	88.16	97.36
3965	95.58	94.88	88.16	97.36
3964	95.57	94.87	88.15	97.35
3963	95.56	94.86	88.15	97.34
3962	95.56	94.86	88.15	97.33
3961	95.55	94.86	88.15	97.34
3960	95.56	94.87	88.16	97.34
3959	95.56	94.87	88.16	97.35
3958	95.55	94.86	88.15	97.35
3957	95.55	94.86	88.14	97.36
3956	95.55	94.85	88.14	97.35
3955	95.55	94.85	88.14	97.35
3954	95.55	94.85	88.15	97.35
3953	95.55	94.84	88.17	97.34
3952	95.55	94.84	88.19	97.34
3951	95.54	94.84	88.2	97.33
3950	95.54	94.84	88.2	97.32
3949	95.53	94.84	88.19	97.32
3948	95.53	94.85	88.18	97.32
3947	95.53	94.87	88.18	97.32
3946	95.53	94.88	88.17	97.32
3945	95.53	94.88	88.15	97.32
3944	95.53	94.86	88.11	97.32
3943	95.52	94.85	88.09	97.32
3942	95.51	94.86	88.1	97.32
3941	95.51	94.87	88.11	97.33
3940	95.52	94.86	88.08	97.33
3939	95.52	94.84	88.05	97.32
3938	95.52	94.83	88.05	97.33
3937	95.52	94.84	88.08	97.34
3936	95.52	94.85	88.13	97.35
3935	95.53	94.86	88.17	97.36
3934	95.53	94.86	88.18	97.35
3933	95.53	94.85	88.17	97.33
3932	95.53	94.85	88.16	97.32
3931	95.53	94.86	88.15	97.31
3930	95.52	94.87	88.15	97.32
3929	95.53	94.88	88.16	97.32
3928	95.53	94.87	88.17	97.33
3927	95.53	94.86	88.16	97.33
3926	95.52	94.85	88.14	97.32
3925	95.51	94.86	88.14	97.32
3924	95.51	94.87	88.16	97.32
3923	95.5	94.88	88.17	97.32
3922	95.5	94.87	88.15	97.31
3921	95.51	94.85	88.13	97.3
3920	95.52	94.83	88.11	97.3
3919	95.53	94.82	88.1	97.3
3918	95.53	94.81	88.05	97.3
3917	95.52	94.8	88.01	97.31
3916	95.52	94.8	87.98	97.31
3915	95.51	94.8	87.97	97.31
3914	95.5	94.79	87.93	97.31
3913	95.49	94.77	87.89	97.3
3912	95.47	94.76	87.88	97.3
3911	95.47	94.78	87.91	97.31
3910	95.47	94.81	87.99	97.33
3909	95.48	94.85	88.09	97.34
3908	95.51	94.89	88.21	97.36
3907	95.54	94.93	88.31	97.37
3906	95.57	94.95	88.38	97.37
3905	95.61	94.96	88.41	97.37
3904	95.63	94.97	88.42	97.36
3903	95.65	94.97	88.39	97.35
3902	95.67	94.94	88.3	97.33
3901	95.66	94.89	88.14	97.3
3900	95.64	94.84	88	97.29
3899	95.61	94.82	87.96	97.3
3898	95.59	94.82	87.98	97.32
3897	95.57	94.83	88.01	97.33
3896	95.55	94.82	88.03	97.33
3895	95.53	94.81	88.04	97.32
3894	95.51	94.8	88.04	97.31
3893	95.49	94.77	88.01	97.29
3892	95.47	94.75	87.96	97.28
3891	95.47	94.78	88.01	97.3
3890	95.51	94.85	88.13	97.33
3889	95.55	94.88	88.18	97.34
3888	95.58	94.86	88.1	97.33
3887	95.58	94.81	87.99	97.3
3886	95.56	94.8	87.98	97.28
3885	95.53	94.84	88.1	97.28
3884	95.51	94.88	88.23	97.29
3883	95.5	94.87	88.23	97.29
3882	95.48	94.81	88.09	97.28
3881	95.47	94.77	87.97	97.28
3880	95.46	94.79	87.97	97.3
3879	95.47	94.84	88.07	97.34
3878	95.49	94.86	88.11	97.34
3877	95.5	94.83	88.07	97.32
3876	95.5	94.79	88.02	97.3
3875	95.49	94.8	88.09	97.31
3874	95.5	94.87	88.26	97.33
3873	95.52	94.94	88.4	97.35
3872	95.53	94.94	88.37	97.33
3871	95.53	94.87	88.2	97.29
3870	95.53	94.84	88.11	97.27
3869	95.54	94.89	88.21	97.29
3868	95.56	94.93	88.3	97.3
3867	95.57	94.9	88.24	97.28
3866	95.56	94.83	88.11	97.25
3865	95.54	94.78	88.05	97.23
3864	95.51	94.77	88.06	97.24
3863	95.47	94.77	88.05	97.25
3862	95.43	94.77	88.01	97.27
3861	95.4	94.76	87.98	97.26
3860	95.39	94.76	87.99	97.26
3859	95.39	94.79	88.07	97.26
3858	95.41	94.84	88.2	97.28
3857	95.48	94.92	88.33	97.31
3856	95.58	94.99	88.42	97.35
3855	95.68	95	88.39	97.36
3854	95.72	94.93	88.2	97.33
3853	95.7	94.91	88.13	97.31
3852	95.7	94.99	88.33	97.35
3851	95.7	94.99	88.39	97.37
3850	95.64	94.88	88.2	97.33
3849	95.54	94.76	87.99	97.27
3848	95.45	94.71	87.88	97.25
3847	95.39	94.7	87.87	97.25
3846	95.36	94.71	87.9	97.25
3845	95.36	94.74	87.96	97.26
3844	95.37	94.78	88.06	97.27
3843	95.4	94.83	88.2	97.28
3842	95.43	94.87	88.34	97.28
3841	95.46	94.87	88.4	97.26
3840	95.48	94.85	88.36	97.23
3839	95.49	94.81	88.27	97.21
3838	95.5	94.81	88.21	97.21
3837	95.5	94.84	88.21	97.23
3836	95.5	94.86	88.22	97.25
3835	95.5	94.84	88.16	97.26
3834	95.48	94.78	88.03	97.25
3833	95.46	94.73	87.91	97.24
3832	95.43	94.7	87.85	97.23
3831	95.41	94.7	87.87	97.24
3830	95.39	94.71	87.9	97.24
3829	95.36	94.69	87.88	97.23
3828	95.33	94.66	87.85	97.22
3827	95.3	94.66	87.87	97.21
3826	95.3	94.7	88	97.24
3825	95.33	94.76	88.15	97.27
3824	95.37	94.8	88.21	97.28
3823	95.4	94.79	88.15	97.26
3822	95.42	94.75	88.06	97.23
3821	95.41	94.77	88.09	97.22
3820	95.42	94.84	88.26	97.24
3819	95.44	94.87	88.32	97.25
3818	95.45	94.79	88.11	97.22
3817	95.44	94.69	87.85	97.19
3816	95.43	94.66	87.76	97.19
3815	95.41	94.71	87.85	97.24
3814	95.39	94.75	87.92	97.27
3813	95.35	94.71	87.85	97.25
3812	95.32	94.67	87.75	97.23
3811	95.3	94.67	87.76	97.22
3810	95.3	94.69	87.82	97.23
3809	95.31	94.7	87.83	97.23
3808	95.31	94.69	87.8	97.22
3807	95.33	94.72	87.87	97.22
3806	95.37	94.81	88.08	97.25
3805	95.41	94.88	88.25	97.27
3804	95.44	94.86	88.22	97.26
3803	95.45	94.79	88.08	97.23
3802	95.44	94.74	87.98	97.21
3801	95.42	94.77	88.07	97.22
3800	95.41	94.85	88.24	97.26
3799	95.4	94.83	88.23	97.26
3798	95.38	94.74	88.03	97.23
3797	95.36	94.65	87.84	97.22
3796	95.33	94.63	87.78	97.22
3795	95.3	94.65	87.77	97.24
3794	95.27	94.65	87.74	97.24
3793	95.23	94.63	87.66	97.22
3792	95.21	94.61	87.61	97.2
3791	95.18	94.61	87.61	97.21
3790	95.17	94.62	87.64	97.22
3789	95.16	94.64	87.69	97.23
3788	95.16	94.65	87.73	97.24
3787	95.16	94.65	87.76	97.25
3786	95.16	94.65	87.76	97.25
3785	95.16	94.65	87.78	97.25
3784	95.16	94.68	87.83	97.26
3783	95.18	94.71	87.88	97.27
3782	95.19	94.71	87.87	97.26
3781	95.21	94.68	87.82	97.25
3780	95.22	94.65	87.77	97.24
3779	95.22	94.65	87.76	97.25
3778	95.22	94.67	87.77	97.27
3777	95.22	94.67	87.75	97.28
3776	95.22	94.66	87.7	97.28
3775	95.22	94.66	87.69	97.28
3774	95.23	94.69	87.75	97.29
3773	95.23	94.73	87.82	97.29
3772	95.24	94.74	87.84	97.28
3771	95.25	94.74	87.82	97.25
3770	95.26	94.74	87.83	97.23
3769	95.28	94.77	87.88	97.24
3768	95.29	94.77	87.89	97.24
3767	95.28	94.74	87.81	97.23
3766	95.26	94.7	87.72	97.23
3765	95.25	94.7	87.73	97.24
3764	95.24	94.73	87.81	97.27
3763	95.24	94.76	87.87	97.28
3762	95.24	94.76	87.88	97.28
3761	95.24	94.75	87.9	97.27
3760	95.23	94.75	87.93	97.26
3759	95.2	94.75	87.97	97.24
3758	95.19	94.78	88.02	97.24
3757	95.21	94.81	88.08	97.23
3756	95.25	94.85	88.14	97.24
3755	95.3	94.89	88.2	97.24
3754	95.37	94.93	88.29	97.24
3753	95.42	94.95	88.38	97.24
3752	95.44	94.91	88.39	97.21
3751	95.41	94.85	88.29	97.17
3750	95.4	94.84	88.25	97.16
3749	95.43	94.92	88.36	97.19
3748	95.47	94.97	88.42	97.23
3747	95.49	94.95	88.27	97.24
3746	95.49	94.85	87.97	97.23
3745	95.48	94.76	87.73	97.21
3744	95.47	94.78	87.78	97.21
3743	95.47	94.86	88.07	97.24
3742	95.44	94.86	88.18	97.23
3741	95.38	94.79	88.11	97.19
3740	95.32	94.75	88.09	97.16
3739	95.29	94.79	88.19	97.17
3738	95.3	94.84	88.33	97.19
3737	95.31	94.86	88.4	97.19
3736	95.31	94.84	88.39	97.18
3735	95.3	94.81	88.31	97.17
3734	95.29	94.77	88.16	97.17
3733	95.3	94.72	87.98	97.17
3732	95.31	94.68	87.84	97.17
3731	95.31	94.65	87.81	97.17
3730	95.27	94.63	87.8	97.16
3729	95.22	94.59	87.76	97.13
3728	95.17	94.55	87.71	97.1
3727	95.13	94.55	87.72	97.08
3726	95.12	94.59	87.79	97.07
3725	95.12	94.62	87.83	97.07
3724	95.12	94.61	87.81	97.06
3723	95.12	94.59	87.77	97.06
3722	95.11	94.56	87.74	97.06
3721	95.11	94.55	87.74	97.07
3720	95.11	94.54	87.72	97.08
3719	95.1	94.53	87.68	97.08
3718	95.1	94.53	87.67	97.08
3717	95.1	94.55	87.73	97.09
3716	95.11	94.59	87.81	97.1
3715	95.13	94.62	87.88	97.11
3714	95.16	94.65	87.95	97.11
3713	95.18	94.65	87.98	97.09
3712	95.16	94.61	87.95	97.04
3711	95.13	94.56	87.87	96.98
3710	95.11	94.52	87.81	96.95
3709	95.12	94.48	87.74	96.93
3708	95.12	94.43	87.64	96.92
3707	95.1	94.39	87.57	96.91
3706	95.08	94.38	87.55	96.91
3705	95.05	94.38	87.56	96.93
3704	95.04	94.39	87.56	96.94
3703	95.02	94.38	87.53	96.94
3702	95	94.36	87.5	96.93
3701	94.98	94.34	87.49	96.9
3700	94.96	94.31	87.49	96.86
3699	94.95	94.25	87.44	96.82
3698	94.93	94.19	87.37	96.76
3697	94.91	94.15	87.34	96.72
3696	94.9	94.15	87.38	96.7
3695	94.9	94.17	87.47	96.69
3694	94.92	94.2	87.56	96.68
3693	94.95	94.24	87.66	96.66
3692	95	94.28	87.77	96.66
3691	95.04	94.28	87.82	96.66
3690	95.06	94.25	87.73	96.66
3689	95.06	94.2	87.6	96.66
3688	95.06	94.2	87.56	96.67
3687	95.05	94.18	87.56	96.66
3686	95.02	94.12	87.47	96.62
3685	94.96	94.03	87.33	96.56
3684	94.91	93.97	87.24	96.53
3683	94.88	93.95	87.24	96.52
3682	94.87	93.96	87.3	96.52
3681	94.88	93.99	87.4	96.53
3680	94.92	94.04	87.55	96.55
3679	94.97	94.1	87.72	96.55
3678	95.02	94.11	87.79	96.54
3677	95.04	94.04	87.67	96.49
3676	95.03	93.94	87.46	96.44
3675	95.03	93.96	87.45	96.46
3674	95.08	94.05	87.63	96.52
3673	95.13	94.06	87.63	96.53
3672	95.14	93.98	87.43	96.48
3671	95.12	93.88	87.24	96.44
3670	95.07	93.85	87.16	96.43
3669	95.02	93.88	87.2	96.46
3668	94.98	93.91	87.23	96.49
3667	94.95	93.87	87.13	96.47
3666	94.92	93.8	86.99	96.44
3665	94.87	93.74	86.9	96.42
3664	94.83	93.72	86.88	96.42
3663	94.8	93.73	86.9	96.42
3662	94.78	93.75	86.95	96.43
3661	94.78	93.78	87.03	96.45
3660	94.79	93.83	87.13	96.47
3659	94.81	93.85	87.18	96.49
3658	94.84	93.85	87.16	96.5
3657	94.86	93.84	87.12	96.51
3656	94.88	93.87	87.17	96.53
3655	94.92	93.95	87.32	96.57
3654	94.96	94.02	87.47	96.6
3653	95.02	94.08	87.59	96.61
3652	95.09	94.14	87.75	96.64
3651	95.16	94.19	87.93	96.66
3650	95.17	94.19	87.96	96.65
3649	95.12	94.15	87.84	96.63
3648	95.09	94.14	87.73	96.66
3647	95.1	94.14	87.67	96.71
3646	95.1	94.12	87.57	96.74
3645	95.07	94.07	87.43	96.74
3644	95.01	94.02	87.28	96.74
3643	94.95	93.99	87.2	96.75
3642	94.91	94	87.19	96.78
3641	94.88	94.02	87.21	96.81
3640	94.86	94.03	87.22	96.84
3639	94.85	94.04	87.23	96.86
3638	94.85	94.05	87.26	96.86
3637	94.85	94.06	87.3	96.86
3636	94.86	94.07	87.32	96.86
3635	94.87	94.08	87.35	96.86
3634	94.88	94.13	87.45	96.88
3633	94.92	94.21	87.59	96.91
3632	94.98	94.29	87.71	96.95
3631	95.05	94.32	87.71	96.96
3630	95.1	94.28	87.57	96.93
3629	95.09	94.22	87.39	96.91
3628	95.07	94.22	87.39	96.93
3627	95.07	94.24	87.47	96.96
3626	95.06	94.2	87.43	96.97
3625	95.02	94.13	87.34	96.95
3624	94.98	94.12	87.34	96.95
3623	94.96	94.16	87.43	96.98
3622	94.97	94.22	87.55	97.02
3621	95.01	94.27	87.62	97.05
3620	95.04	94.29	87.64	97.07
3619	95.05	94.3	87.66	97.08
3618	95.04	94.32	87.71	97.08
3617	95.03	94.32	87.74	97.07
3616	95.01	94.28	87.71	97.04
3615	94.98	94.23	87.65	97
3614	94.95	94.2	87.6	96.99
3613	94.94	94.21	87.59	96.99
3612	94.95	94.22	87.58	97.01
3611	94.97	94.2	87.53	97.02
3610	95	94.16	87.43	97.01
3609	95	94.1	87.32	97
3608	94.98	94.07	87.26	97
3607	94.95	94.06	87.26	97.01
3606	94.92	94.07	87.27	97.03
3605	94.91	94.06	87.25	97.03
3604	94.89	94.04	87.25	97.03
3603	94.88	94.03	87.26	97.02
3602	94.86	94.02	87.29	97.02
3601	94.84	94.01	87.33	97.03
3600	94.83	94.02	87.38	97.05
3599	94.83	94.03	87.42	97.06
3598	94.85	94.04	87.43	97.07
3597	94.86	94.03	87.42	97.05
3596	94.86	94.01	87.37	97.03
3595	94.85	93.98	87.32	97.01
3594	94.84	93.96	87.28	97.01
3593	94.85	93.97	87.29	97.03
3592	94.86	93.98	87.31	97.05
3591	94.88	94	87.34	97.06
3590	94.91	94	87.37	97.06
3589	94.93	93.98	87.36	97.04
3588	94.92	93.94	87.29	97.01
3587	94.9	93.91	87.21	97
3586	94.89	93.9	87.17	97
3585	94.89	93.87	87.12	97.01
3584	94.88	93.81	87.04	97
3583	94.86	93.76	86.98	96.98
3582	94.83	93.72	86.95	96.98
3581	94.81	93.69	86.95	96.98
3580	94.79	93.67	86.94	96.99
3579	94.78	93.65	86.93	97
3578	94.78	93.63	86.92	97
3577	94.78	93.61	86.91	97
3576	94.79	93.59	86.9	97
3575	94.79	93.58	86.89	97
3574	94.78	93.56	86.88	97
3573	94.77	93.56	86.89	96.99
3572	94.78	93.57	86.95	96.99
3571	94.8	93.6	87.04	97
3570	94.84	93.64	87.15	97.01
3569	94.88	93.66	87.23	97.02
3568	94.89	93.64	87.24	97.01
3567	94.87	93.6	87.17	96.99
3566	94.85	93.58	87.1	96.99
3565	94.84	93.57	87.05	97
3564	94.84	93.53	86.97	96.99
3563	94.82	93.47	86.88	96.97
3562	94.8	93.42	86.8	96.96
3561	94.77	93.39	86.74	96.96
3560	94.75	93.36	86.69	96.97
3559	94.74	93.33	86.66	96.97
3558	94.74	93.32	86.65	96.97
3557	94.74	93.3	86.65	96.98
3556	94.74	93.29	86.67	96.98
3555	94.75	93.29	86.7	96.98
3554	94.75	93.27	86.7	96.98
3553	94.74	93.26	86.7	96.98
3552	94.73	93.25	86.7	96.99
3551	94.73	93.26	86.72	97
3550	94.73	93.26	86.74	97
3549	94.74	93.25	86.75	96.99
3548	94.74	93.24	86.76	96.98
3547	94.73	93.21	86.74	96.96
3546	94.71	93.19	86.7	96.95
3545	94.7	93.17	86.65	96.94
3544	94.69	93.15	86.59	96.95
3543	94.7	93.13	86.54	96.95
3542	94.7	93.11	86.49	96.95
3541	94.7	93.08	86.47	96.95
3540	94.7	93.06	86.46	96.95
3539	94.69	93.04	86.47	96.95
3538	94.68	93.02	86.46	96.94
3537	94.68	93	86.45	96.92
3536	94.66	92.99	86.43	96.91
3535	94.66	92.98	86.42	96.9
3534	94.66	92.98	86.42	96.9
3533	94.68	92.99	86.43	96.91
3532	94.7	92.99	86.46	96.93
3531	94.71	92.99	86.5	96.94
3530	94.71	92.99	86.54	96.94
3529	94.71	92.98	86.57	96.94
3528	94.7	92.97	86.58	96.93
3527	94.69	92.96	86.57	96.91
3526	94.68	92.94	86.54	96.89
3525	94.67	92.91	86.49	96.87
3524	94.65	92.87	86.42	96.87
3523	94.63	92.85	86.37	96.87
3522	94.62	92.84	86.34	96.88
3521	94.62	92.83	86.32	96.88
3520	94.62	92.81	86.3	96.89
3519	94.63	92.8	86.27	96.89
3518	94.63	92.79	86.26	96.89
3517	94.62	92.78	86.26	96.89
3516	94.61	92.77	86.25	96.89
3515	94.61	92.76	86.25	96.88
3514	94.61	92.75	86.26	96.88
3513	94.63	92.75	86.29	96.88
3512	94.63	92.75	86.31	96.89
3511	94.63	92.74	86.3	96.89
3510	94.63	92.73	86.28	96.88
3509	94.62	92.72	86.26	96.87
3508	94.61	92.72	86.25	96.87
3507	94.61	92.72	86.26	96.87
3506	94.62	92.72	86.28	96.86
3505	94.62	92.71	86.3	96.86
3504	94.63	92.69	86.3	96.85
3503	94.62	92.68	86.29	96.84
3502	94.61	92.67	86.25	96.84
3501	94.6	92.66	86.21	96.84
3500	94.59	92.64	86.17	96.83
3499	94.58	92.62	86.14	96.83
3498	94.57	92.6	86.13	96.83
3497	94.57	92.59	86.12	96.83
3496	94.56	92.58	86.11	96.84
3495	94.56	92.58	86.1	96.85
3494	94.57	92.58	86.09	96.86
3493	94.57	92.58	86.07	96.87
3492	94.57	92.58	86.06	96.87
3491	94.57	92.57	86.06	96.87
3490	94.56	92.55	86.07	96.87
3489	94.55	92.54	86.07	96.86
3488	94.55	92.53	86.06	96.85
3487	94.56	92.53	86.06	96.85
3486	94.57	92.53	86.07	96.85
3485	94.58	92.53	86.07	96.86
3484	94.57	92.51	86.07	96.85
3483	94.56	92.49	86.05	96.84
3482	94.55	92.47	86.03	96.83
3481	94.54	92.46	86.01	96.82
3480	94.54	92.45	85.99	96.83
3479	94.55	92.44	85.98	96.84
3478	94.56	92.42	85.97	96.86
3477	94.56	92.41	85.96	96.88
3476	94.55	92.4	85.95	96.88
3475	94.55	92.39	85.94	96.88
3474	94.54	92.38	85.93	96.88
3473	94.53	92.38	85.91	96.87
3472	94.52	92.38	85.91	96.87
3471	94.52	92.37	85.91	96.86
3470	94.51	92.37	85.92	96.86
3469	94.51	92.36	85.93	96.85
3468	94.52	92.36	85.93	96.84
3467	94.52	92.35	85.93	96.84
3466	94.52	92.35	85.92	96.84
3465	94.51	92.35	85.92	96.84
3464	94.51	92.34	85.91	96.84
3463	94.5	92.32	85.89	96.84
3462	94.49	92.3	85.88	96.83
3461	94.49	92.29	85.87	96.84
3460	94.49	92.28	85.86	96.84
3459	94.49	92.27	85.85	96.84
3458	94.49	92.27	85.84	96.84
3457	94.49	92.27	85.84	96.84
3456	94.48	92.26	85.83	96.83
3455	94.49	92.25	85.83	96.83
3454	94.49	92.24	85.82	96.84
3453	94.5	92.23	85.82	96.84
3452	94.5	92.22	85.82	96.85
3451	94.49	92.22	85.84	96.85
3450	94.49	92.22	85.87	96.84
3449	94.48	92.21	85.88	96.83
3448	94.48	92.2	85.88	96.82
3447	94.48	92.2	85.87	96.82
3446	94.47	92.19	85.86	96.82
3445	94.47	92.18	85.83	96.81
3444	94.46	92.16	85.8	96.8
3443	94.45	92.15	85.77	96.8
3442	94.45	92.14	85.76	96.8
3441	94.45	92.14	85.76	96.81
3440	94.45	92.14	85.76	96.82
3439	94.45	92.13	85.76	96.82
3438	94.43	92.12	85.75	96.83
3437	94.43	92.12	85.75	96.83
3436	94.43	92.12	85.75	96.83
3435	94.43	92.12	85.74	96.83
3434	94.44	92.11	85.73	96.83
3433	94.44	92.11	85.73	96.83
3432	94.44	92.1	85.73	96.83
3431	94.43	92.1	85.74	96.83
3430	94.43	92.09	85.75	96.83
3429	94.42	92.09	85.74	96.82
3428	94.42	92.08	85.73	96.82
3427	94.42	92.07	85.71	96.82
3426	94.42	92.06	85.7	96.82
3425	94.41	92.05	85.7	96.82
3424	94.41	92.05	85.71	96.81
3423	94.41	92.05	85.71	96.81
3422	94.41	92.05	85.71	96.81
3421	94.41	92.05	85.7	96.8
3420	94.42	92.05	85.68	96.8
3419	94.43	92.05	85.67	96.81
3418	94.44	92.05	85.66	96.82
3417	94.44	92.05	85.66	96.82
3416	94.43	92.04	85.66	96.82
3415	94.42	92.03	85.66	96.82
3414	94.4	92.02	85.66	96.81
3413	94.39	92.02	85.66	96.81
3412	94.39	92.02	85.66	96.81
3411	94.39	92.02	85.66	96.81
3410	94.39	92.02	85.65	96.82
3409	94.4	92.02	85.64	96.83
3408	94.4	92.02	85.64	96.83
3407	94.39	92.01	85.64	96.82
3406	94.39	92.01	85.64	96.82
3405	94.38	92	85.65	96.81
3404	94.37	92	85.66	96.81
3403	94.36	92.01	85.67	96.81
3402	94.35	92.01	85.67	96.8
3401	94.35	92.02	85.67	96.8
3400	94.35	92.02	85.67	96.8
3399	94.35	92.02	85.67	96.8
3398	94.35	92.01	85.66	96.81
3397	94.35	92.02	85.66	96.81
3396	94.35	92.03	85.66	96.81
3395	94.35	92.03	85.67	96.81
3394	94.35	92.04	85.67	96.81
3393	94.35	92.03	85.67	96.8
3392	94.35	92.02	85.65	96.8
3391	94.35	92.02	85.64	96.8
3390	94.35	92.01	85.62	96.8
3389	94.35	92.01	85.61	96.81
3388	94.35	92.01	85.61	96.82
3387	94.36	92.01	85.62	96.83
3386	94.36	92.01	85.63	96.84
3385	94.37	92.01	85.64	96.85
3384	94.37	92.02	85.64	96.85
3383	94.36	92.02	85.64	96.85
3382	94.36	92.02	85.64	96.85
3381	94.35	92.03	85.64	96.84
3380	94.33	92.03	85.64	96.83
3379	94.33	92.03	85.63	96.83
3378	94.32	92.03	85.63	96.82
3377	94.33	92.03	85.63	96.83
3376	94.33	92.04	85.64	96.83
3375	94.33	92.04	85.64	96.84
3374	94.32	92.05	85.64	96.84
3373	94.32	92.06	85.64	96.84
3372	94.32	92.06	85.64	96.83
3371	94.31	92.06	85.65	96.82
3370	94.3	92.06	85.66	96.82
3369	94.29	92.05	85.67	96.81
3368	94.29	92.05	85.67	96.8
3367	94.29	92.05	85.67	96.8
3366	94.3	92.06	85.67	96.8
3365	94.31	92.06	85.67	96.81
3364	94.31	92.07	85.66	96.81
3363	94.31	92.07	85.66	96.82
3362	94.31	92.07	85.66	96.82
3361	94.3	92.08	85.66	96.83
3360	94.3	92.09	85.67	96.83
3359	94.3	92.1	85.67	96.83
3358	94.3	92.11	85.68	96.83
3357	94.3	92.12	85.68	96.83
3356	94.3	92.12	85.69	96.83
3355	94.29	92.13	85.69	96.83
3354	94.29	92.13	85.68	96.82
3353	94.28	92.13	85.68	96.82
3352	94.27	92.12	85.67	96.81
3351	94.27	92.12	85.66	96.8
3350	94.27	92.12	85.66	96.8
3349	94.28	92.12	85.66	96.8
3348	94.29	92.12	85.67	96.81
3347	94.29	92.13	85.68	96.82
3346	94.29	92.14	85.69	96.83
3345	94.28	92.15	85.7	96.84
3344	94.27	92.15	85.71	96.85
3343	94.26	92.16	85.71	96.85
3342	94.26	92.16	85.72	96.85
3341	94.26	92.15	85.72	96.85
3340	94.26	92.15	85.73	96.85
3339	94.25	92.15	85.73	96.84
3338	94.25	92.15	85.73	96.85
3337	94.25	92.16	85.73	96.85
3336	94.26	92.17	85.73	96.85
3335	94.26	92.18	85.72	96.85
3334	94.25	92.18	85.71	96.85
3333	94.24	92.18	85.7	96.84
3332	94.22	92.17	85.7	96.84
3331	94.2	92.17	85.69	96.84
3330	94.19	92.16	85.7	96.83
3329	94.19	92.16	85.71	96.82
3328	94.19	92.17	85.73	96.81
3327	94.19	92.17	85.74	96.81
3326	94.19	92.18	85.74	96.81
3325	94.18	92.19	85.74	96.82
3324	94.17	92.2	85.73	96.83
3323	94.15	92.2	85.73	96.84
3322	94.14	92.2	85.73	96.85
3321	94.13	92.2	85.73	96.85
3320	94.12	92.21	85.74	96.85
3319	94.13	92.22	85.75	96.85
3318	94.13	92.23	85.76	96.85
3317	94.14	92.24	85.77	96.85
3316	94.15	92.25	85.78	96.85
3315	94.15	92.25	85.78	96.86
3314	94.16	92.25	85.79	96.85
3313	94.16	92.26	85.8	96.85
3312	94.17	92.26	85.81	96.84
3311	94.17	92.26	85.81	96.84
3310	94.18	92.25	85.81	96.83
3309	94.18	92.25	85.81	96.82
3308	94.19	92.26	85.8	96.82
3307	94.2	92.27	85.79	96.82
3306	94.19	92.28	85.79	96.82
3305	94.19	92.28	85.78	96.83
3304	94.18	92.29	85.79	96.83
3303	94.18	92.3	85.79	96.84
3302	94.18	92.3	85.8	96.84
3301	94.18	92.3	85.8	96.83
3300	94.18	92.3	85.81	96.83
3299	94.17	92.31	85.81	96.83
3298	94.17	92.31	85.82	96.83
3297	94.17	92.31	85.82	96.83
3296	94.17	92.32	85.83	96.83
3295	94.17	92.32	85.83	96.83
3294	94.17	92.33	85.84	96.83
3293	94.17	92.33	85.84	96.82
3292	94.16	92.33	85.85	96.82
3291	94.15	92.33	85.85	96.82
3290	94.14	92.33	85.85	96.82
3289	94.14	92.34	85.85	96.83
3288	94.14	92.35	85.85	96.83
3287	94.14	92.35	85.85	96.83
3286	94.14	92.36	85.85	96.82
3285	94.15	92.37	85.86	96.82
3284	94.15	92.39	85.87	96.83
3283	94.16	92.4	85.89	96.84
3282	94.17	92.41	85.9	96.85
3281	94.17	92.42	85.9	96.85
3280	94.17	92.43	85.91	96.85
3279	94.17	92.43	85.92	96.85
3278	94.16	92.44	85.93	96.85
3277	94.15	92.44	85.93	96.84
3276	94.15	92.44	85.94	96.84
3275	94.15	92.44	85.94	96.84
3274	94.16	92.45	85.94	96.83
3273	94.16	92.45	85.94	96.83
3272	94.16	92.44	85.94	96.83
3271	94.15	92.43	85.94	96.83
3270	94.15	92.43	85.93	96.83
3269	94.14	92.44	85.92	96.83
3268	94.14	92.45	85.92	96.83
3267	94.13	92.46	85.92	96.83
3266	94.13	92.47	85.92	96.83
3265	94.12	92.47	85.93	96.82
3264	94.12	92.46	85.93	96.8
3263	94.11	92.45	85.93	96.79
3262	94.1	92.45	85.94	96.78
3261	94.1	92.46	85.94	96.78
3260	94.11	92.46	85.95	96.79
3259	94.11	92.47	85.96	96.8
3258	94.12	92.49	85.97	96.8
3257	94.13	92.49	85.97	96.81
3256	94.13	92.49	85.97	96.81
3255	94.13	92.49	85.97	96.8
3254	94.12	92.48	85.96	96.8
3253	94.12	92.47	85.95	96.8
3252	94.11	92.47	85.95	96.81
3251	94.12	92.47	85.95	96.81
3250	94.12	92.47	85.95	96.81
3249	94.13	92.48	85.96	96.8
3248	94.13	92.49	85.97	96.79
3247	94.12	92.5	85.97	96.79
3246	94.12	92.5	85.97	96.78
3245	94.12	92.5	85.97	96.78
3244	94.12	92.5	85.96	96.78
3243	94.12	92.51	85.96	96.79
3242	94.12	92.51	85.96	96.79
3241	94.11	92.52	85.97	96.79
3240	94.11	92.53	85.97	96.79
3239	94.11	92.53	85.98	96.79
3238	94.1	92.54	85.99	96.79
3237	94.1	92.55	85.99	96.8
3236	94.1	92.55	86.01	96.81
3235	94.1	92.56	86.02	96.82
3234	94.1	92.56	86.03	96.82
3233	94.1	92.55	86.02	96.81
3232	94.1	92.55	86.01	96.8
3231	94.09	92.55	86	96.79
3230	94.09	92.55	85.99	96.78
3229	94.08	92.54	85.98	96.78
3228	94.08	92.53	85.97	96.78
3227	94.07	92.53	85.96	96.78
3226	94.06	92.53	85.96	96.78
3225	94.06	92.53	85.96	96.77
3224	94.06	92.54	85.97	96.77
3223	94.06	92.55	85.98	96.77
3222	94.07	92.56	85.99	96.77
3221	94.08	92.57	86.01	96.77
3220	94.09	92.57	86.02	96.77
3219	94.08	92.57	86.03	96.77
3218	94.08	92.57	86.03	96.77
3217	94.07	92.58	86.04	96.77
3216	94.07	92.58	86.04	96.77
3215	94.06	92.59	86.03	96.77
3214	94.06	92.6	86.03	96.77
3213	94.07	92.61	86.04	96.78
3212	94.07	92.62	86.04	96.79
3211	94.07	92.61	86.04	96.79
3210	94.07	92.61	86.04	96.79
3209	94.06	92.6	86.03	96.78
3208	94.06	92.6	86.03	96.77
3207	94.05	92.6	86.03	96.76
3206	94.04	92.6	86.02	96.76
3205	94.04	92.59	86	96.75
3204	94.03	92.58	85.99	96.75
3203	94.02	92.57	85.99	96.75
3202	94.02	92.57	85.99	96.76
3201	94.02	92.58	86.01	96.77
3200	94.02	92.59	86.02	96.77
3199	94.02	92.61	86.03	96.77
3198	94.02	92.61	86.03	96.77
3197	94.02	92.61	86.03	96.76
3196	94.02	92.61	86.03	96.76
3195	94.02	92.62	86.04	96.77
3194	94.02	92.63	86.06	96.77
3193	94.03	92.64	86.07	96.78
3192	94.03	92.66	86.08	96.79
3191	94.03	92.67	86.09	96.8
3190	94.03	92.69	86.1	96.8
3189	94.04	92.7	86.1	96.8
3188	94.04	92.7	86.11	96.81
3187	94.03	92.7	86.12	96.81
3186	94.02	92.69	86.12	96.81
3185	94.01	92.68	86.12	96.81
3184	94	92.68	86.12	96.8
3183	93.99	92.69	86.12	96.8
3182	93.99	92.7	86.13	96.81
3181	94	92.71	86.14	96.81
3180	94	92.72	86.15	96.82
3179	94	92.72	86.15	96.83
3178	94	92.72	86.15	96.83
3177	94	92.72	86.15	96.82
3176	94	92.72	86.15	96.82
3175	94	92.72	86.15	96.82
3174	94	92.73	86.16	96.82
3173	94.01	92.73	86.16	96.82
3172	94.01	92.73	86.16	96.82
3171	94	92.72	86.16	96.82
3170	94	92.72	86.16	96.82
3169	94	92.72	86.16	96.82
3168	94.01	92.73	86.16	96.82
3167	94.01	92.74	86.15	96.83
3166	94.02	92.75	86.15	96.83
3165	94.02	92.75	86.15	96.83
3164	94.02	92.76	86.15	96.83
3163	94.02	92.76	86.15	96.83
3162	94.01	92.75	86.15	96.82
3161	94	92.75	86.15	96.81
3160	93.99	92.75	86.15	96.8
3159	93.98	92.75	86.16	96.8
3158	93.97	92.76	86.16	96.8
3157	93.96	92.76	86.17	96.8
3156	93.95	92.76	86.17	96.79
3155	93.94	92.76	86.17	96.79
3154	93.93	92.76	86.17	96.78
3153	93.92	92.76	86.17	96.77
3152	93.92	92.76	86.18	96.78
3151	93.92	92.76	86.18	96.78
3150	93.93	92.77	86.18	96.78
3149	93.93	92.77	86.18	96.78
3148	93.93	92.77	86.17	96.78
3147	93.92	92.77	86.16	96.77
3146	93.92	92.77	86.16	96.77
3145	93.91	92.76	86.17	96.76
3144	93.91	92.76	86.17	96.76
3143	93.91	92.77	86.17	96.75
3142	93.92	92.77	86.18	96.75
3141	93.92	92.78	86.18	96.75
3140	93.92	92.78	86.19	96.75
3139	93.92	92.78	86.21	96.76
3138	93.92	92.78	86.22	96.76
3137	93.92	92.78	86.23	96.77
3136	93.92	92.79	86.24	96.77
3135	93.93	92.79	86.24	96.76
3134	93.93	92.79	86.24	96.75
3133	93.92	92.79	86.24	96.74
3132	93.92	92.78	86.23	96.73
3131	93.91	92.78	86.23	96.71
3130	93.91	92.78	86.22	96.7
3129	93.9	92.78	86.22	96.68
3128	93.9	92.78	86.21	96.66
3127	93.9	92.78	86.2	96.63
3126	93.89	92.78	86.19	96.59
3125	93.88	92.78	86.19	96.54
3124	93.88	92.78	86.18	96.48
3123	93.88	92.78	86.18	96.4
3122	93.88	92.78	86.17	96.31
3121	93.89	92.78	86.17	96.2
3120	93.89	92.78	86.17	96.07
3119	93.89	92.78	86.16	95.9
3118	93.89	92.78	86.15	95.71
3117	93.88	92.77	86.13	95.5
3116	93.88	92.76	86.12	95.31
3115	93.87	92.76	86.11	95.16
3114	93.87	92.76	86.12	95.07
3113	93.87	92.75	86.13	95.05
3112	93.88	92.74	86.14	95.08
3111	93.88	92.73	86.14	95.13
3110	93.88	92.71	86.15	95.21
3109	93.89	92.69	86.14	95.29
3108	93.89	92.68	86.14	95.38
3107	93.9	92.67	86.13	95.48
3106	93.9	92.66	86.13	95.57
3105	93.89	92.65	86.12	95.66
3104	93.88	92.63	86.11	95.75
3103	93.87	92.6	86.1	95.83
3102	93.87	92.58	86.08	95.9
3101	93.86	92.55	86.05	95.97
3100	93.87	92.51	86.01	96.04
3099	93.87	92.48	85.97	96.09
3098	93.86	92.44	85.93	96.14
3097	93.85	92.39	85.88	96.18
3096	93.82	92.34	85.81	96.2
3095	93.79	92.28	85.74	96.21
3094	93.76	92.22	85.65	96.21
3093	93.73	92.16	85.57	96.19
3092	93.69	92.11	85.49	96.17
3091	93.65	92.07	85.43	96.14
3090	93.61	92.03	85.39	96.1
3089	93.56	91.99	85.35	96.05
3088	93.52	91.94	85.32	96
3087	93.48	91.89	85.29	95.95
3086	93.45	91.85	85.26	95.91
3085	93.42	91.82	85.24	95.88
3084	93.39	91.79	85.21	95.86
3083	93.36	91.77	85.19	95.85
3082	93.33	91.73	85.16	95.83
3081	93.31	91.68	85.12	95.81
3080	93.29	91.62	85.08	95.79
3079	93.27	91.55	85.03	95.77
3078	93.26	91.49	84.98	95.75
3077	93.26	91.43	84.92	95.74
3076	93.27	91.38	84.84	95.73
3075	93.28	91.33	84.74	95.72
3074	93.29	91.28	84.64	95.7
3073	93.28	91.23	84.54	95.67
3072	93.27	91.19	84.44	95.63
3071	93.26	91.14	84.37	95.6
3070	93.23	91.08	84.31	95.56
3069	93.21	91.02	84.26	95.53
3068	93.18	90.95	84.21	95.49
3067	93.15	90.88	84.16	95.46
3066	93.13	90.82	84.1	95.43
3065	93.1	90.76	84.04	95.4
3064	93.08	90.7	83.98	95.36
3063	93.07	90.67	83.93	95.32
3062	93.06	90.65	83.89	95.27
3061	93.06	90.65	83.87	95.22
3060	93.08	90.67	83.88	95.16
3059	93.1	90.71	83.91	95.1
3058	93.12	90.75	83.95	95.03
3057	93.13	90.8	84	94.95
3056	93.14	90.84	84.04	94.86
3055	93.14	90.87	84.08	94.76
3054	93.13	90.9	84.12	94.64
3053	93.13	90.93	84.15	94.49
3052	93.13	90.95	84.19	94.31
3051	93.13	90.96	84.22	94.13
3050	93.12	90.96	84.25	93.99
3049	93.12	90.95	84.26	93.93
3048	93.11	90.94	84.27	93.95
3047	93.09	90.91	84.28	94.02
3046	93.08	90.89	84.28	94.11
3045	93.06	90.87	84.28	94.19
3044	93.04	90.84	84.27	94.25
3043	93.01	90.81	84.26	94.29
3042	92.98	90.78	84.24	94.29
3041	92.94	90.75	84.2	94.28
3040	92.91	90.71	84.16	94.25
3039	92.88	90.69	84.11	94.21
3038	92.86	90.67	84.07	94.15
3037	92.85	90.66	84.04	94.07
3036	92.85	90.64	84.02	93.97
3035	92.86	90.63	84	93.85
3034	92.88	90.61	83.99	93.72
3033	92.89	90.6	83.99	93.58
3032	92.9	90.58	83.98	93.44
3031	92.91	90.55	83.97	93.32
3030	92.9	90.53	83.96	93.21
3029	92.9	90.5	83.95	93.14
3028	92.89	90.47	83.94	93.09
3027	92.88	90.45	83.93	93.06
3026	92.87	90.42	83.93	93.05
3025	92.86	90.41	83.92	93.05
3024	92.85	90.4	83.9	93.07
3023	92.84	90.4	83.89	93.11
3022	92.83	90.4	83.86	93.15
3021	92.82	90.39	83.84	93.21
3020	92.8	90.38	83.81	93.26
3019	92.78	90.36	83.79	93.32
3018	92.77	90.34	83.76	93.36
3017	92.75	90.31	83.73	93.41
3016	92.73	90.28	83.7	93.44
3015	92.7	90.25	83.67	93.48
3014	92.68	90.22	83.65	93.51
3013	92.66	90.18	83.62	93.53
3012	92.64	90.14	83.61	93.54
3011	92.64	90.09	83.59	93.54
3010	92.63	90.04	83.57	93.53
3009	92.63	89.99	83.56	93.52
3008	92.63	89.94	83.55	93.5
3007	92.64	89.9	83.55	93.48
3006	92.65	89.86	83.56	93.45
3005	92.67	89.82	83.57	93.42
3004	92.68	89.79	83.57	93.39
3003	92.68	89.75	83.57	93.36
3002	92.68	89.71	83.56	93.31
3001	92.68	89.67	83.55	93.26
3000	92.68	89.62	83.55	93.21
2999	92.67	89.57	83.55	93.15
2998	92.67	89.52	83.54	93.09
2997	92.67	89.45	83.53	93.04
2996	92.66	89.39	83.51	92.98
2995	92.64	89.32	83.49	92.92
2994	92.61	89.24	83.45	92.84
2993	92.57	89.14	83.39	92.72
2992	92.53	89	83.31	92.56
2991	92.48	88.84	83.21	92.38
2990	92.44	88.69	83.12	92.2
2989	92.4	88.58	83.04	92.05
2988	92.37	88.49	82.99	91.94
2987	92.36	88.44	82.95	91.85
2986	92.35	88.41	82.92	91.76
2985	92.35	88.37	82.9	91.67
2984	92.36	88.34	82.88	91.56
2983	92.37	88.3	82.86	91.43
2982	92.38	88.25	82.84	91.3
2981	92.39	88.19	82.81	91.17
2980	92.4	88.13	82.77	91.06
2979	92.41	88.06	82.71	90.94
2978	92.4	87.97	82.63	90.83
2977	92.38	87.87	82.54	90.72
2976	92.36	87.76	82.44	90.61
2975	92.33	87.63	82.34	90.51
2974	92.3	87.49	82.23	90.43
2973	92.28	87.35	82.12	90.37
2972	92.25	87.21	82.01	90.34
2971	92.22	87.06	81.89	90.33
2970	92.18	86.91	81.77	90.34
2969	92.15	86.75	81.65	90.36
2968	92.11	86.59	81.53	90.39
2967	92.08	86.43	81.42	90.44
2966	92.07	86.29	81.32	90.51
2965	92.06	86.16	81.22	90.58
2964	92.06	86.05	81.13	90.65
2963	92.06	85.95	81.05	90.73
2962	92.06	85.87	80.96	90.79
2961	92.06	85.79	80.87	90.84
2960	92.06	85.74	80.8	90.88
2959	92.07	85.71	80.73	90.91
2958	92.08	85.7	80.69	90.95
2957	92.1	85.71	80.66	90.99
2956	92.11	85.74	80.64	91.03
2955	92.13	85.79	80.64	91.07
2954	92.14	85.84	80.65	91.11
2953	92.15	85.91	80.67	91.15
2952	92.15	85.98	80.7	91.2
2951	92.17	86.06	80.74	91.25
2950	92.19	86.15	80.8	91.31
2949	92.22	86.23	80.87	91.37
2948	92.26	86.3	80.92	91.43
2947	92.28	86.34	80.96	91.47
2946	92.29	86.36	80.98	91.5
2945	92.29	86.35	80.96	91.51
2944	92.27	86.3	80.92	91.51
2943	92.24	86.24	80.86	91.51
2942	92.21	86.15	80.78	91.5
2941	92.19	86.04	80.67	91.5
2940	92.16	85.9	80.55	91.49
2939	92.12	85.73	80.41	91.46
2938	92.08	85.52	80.24	91.42
2937	92.03	85.3	80.05	91.37
2936	91.99	85.06	79.84	91.32
2935	91.94	84.8	79.62	91.27
2934	91.91	84.53	79.38	91.22
2933	91.88	84.24	79.14	91.16
2932	91.86	83.95	78.9	91.1
2931	91.82	83.66	78.65	91.04
2930	91.77	83.37	78.41	90.98
2929	91.72	83.11	78.18	90.93
2928	91.66	82.86	77.96	90.9
2927	91.61	82.63	77.77	90.87
2926	91.56	82.44	77.61	90.84
2925	91.51	82.28	77.49	90.82
2924	91.49	82.18	77.41	90.82
2923	91.48	82.14	77.38	90.83
2922	91.49	82.16	77.41	90.85
2921	91.51	82.25	77.48	90.89
2920	91.55	82.38	77.6	90.93
2919	91.59	82.57	77.75	90.99
2918	91.63	82.79	77.92	91.05
2917	91.67	83.03	78.11	91.12
2916	91.72	83.28	78.32	91.18
2915	91.76	83.53	78.53	91.23
2914	91.8	83.76	78.73	91.27
2913	91.84	83.98	78.92	91.31
2912	91.88	84.18	79.11	91.35
2911	91.92	84.36	79.28	91.39
2910	91.96	84.53	79.43	91.44
2909	91.99	84.69	79.57	91.49
2908	92.01	84.83	79.69	91.53
2907	92.02	84.95	79.8	91.57
2906	92.02	85.05	79.89	91.6
2905	92.02	85.14	79.98	91.62
2904	92	85.21	80.04	91.62
2903	91.99	85.26	80.09	91.6
2902	91.98	85.33	80.14	91.6
2901	91.99	85.42	80.21	91.63
2900	92.02	85.55	80.31	91.71
2899	92.06	85.7	80.44	91.82
2898	92.11	85.85	80.57	91.92
2897	92.15	85.98	80.68	92
2896	92.17	86.09	80.77	92.05
2895	92.19	86.19	80.84	92.07
2894	92.21	86.27	80.91	92.1
2893	92.23	86.36	80.99	92.12
2892	92.26	86.46	81.07	92.15
2891	92.29	86.55	81.15	92.18
2890	92.31	86.65	81.23	92.2
2889	92.33	86.74	81.31	92.21
2888	92.34	86.82	81.38	92.2
2887	92.35	86.89	81.44	92.18
2886	92.36	86.95	81.49	92.16
2885	92.37	87.01	81.55	92.13
2884	92.38	87.07	81.6	92.11
2883	92.4	87.14	81.66	92.1
2882	92.41	87.2	81.71	92.09
2881	92.43	87.26	81.76	92.08
2880	92.44	87.31	81.79	92.06
2879	92.46	87.36	81.82	92.02
2878	92.47	87.38	81.84	91.98
2877	92.48	87.4	81.85	91.94
2876	92.48	87.39	81.84	91.88
2875	92.46	87.37	81.82	91.82
2874	92.45	87.35	81.78	91.76
2873	92.42	87.32	81.75	91.7
2872	92.41	87.3	81.71	91.66
2871	92.4	87.3	81.69	91.62
2870	92.4	87.31	81.68	91.61
2869	92.42	87.32	81.68	91.6
2868	92.43	87.34	81.69	91.6
2867	92.44	87.35	81.68	91.59
2866	92.45	87.33	81.67	91.59
2865	92.45	87.3	81.63	91.58
2864	92.44	87.24	81.58	91.58
2863	92.43	87.15	81.5	91.57
2862	92.41	87.03	81.4	91.55
2861	92.4	86.89	81.27	91.53
2860	92.38	86.71	81.11	91.5
2859	92.36	86.52	80.95	91.47
2858	92.33	86.32	80.78	91.45
2857	92.31	86.14	80.62	91.44
2856	92.29	85.99	80.48	91.44
2855	92.28	85.88	80.37	91.46
2854	92.28	85.82	80.31	91.48
2853	92.27	85.82	80.3	91.53
2852	92.28	85.89	80.35	91.58
2851	92.29	86.02	80.45	91.64
2850	92.31	86.21	80.61	91.72
2849	92.34	86.45	80.8	91.79
2848	92.38	86.72	81.01	91.88
2847	92.42	87.02	81.22	91.97
2846	92.47	87.32	81.45	92.07
2845	92.52	87.62	81.67	92.18
2844	92.56	87.92	81.89	92.3
2843	92.61	88.21	82.11	92.44
2842	92.66	88.49	82.32	92.57
2841	92.72	88.74	82.53	92.7
2840	92.77	88.97	82.71	92.83
2839	92.81	89.17	82.88	92.94
2838	92.84	89.35	83.02	93.04
2837	92.87	89.51	83.15	93.14
2836	92.89	89.66	83.26	93.23
2835	92.91	89.79	83.37	93.32
2834	92.92	89.9	83.46	93.4
2833	92.92	90	83.54	93.48
2832	92.92	90.09	83.62	93.56
2831	92.93	90.17	83.68	93.63
2830	92.93	90.25	83.74	93.71
2829	92.94	90.32	83.8	93.78
2828	92.95	90.38	83.86	93.85
2827	92.95	90.44	83.92	93.91
2826	92.96	90.49	83.96	93.97
2825	92.96	90.53	84.01	94.03
2824	92.97	90.58	84.04	94.09
2823	92.96	90.62	84.08	94.14
2822	92.96	90.67	84.11	94.2
2821	92.96	90.72	84.15	94.26
2820	92.96	90.76	84.19	94.32
2819	92.95	90.79	84.23	94.37
2818	92.95	90.82	84.27	94.41
2817	92.95	90.86	84.3	94.44
2816	92.95	90.89	84.32	94.48
2815	92.95	90.92	84.35	94.51
2814	92.94	90.95	84.38	94.55
2813	92.95	90.99	84.42	94.59
2812	92.96	91.02	84.46	94.63
2811	92.97	91.06	84.49	94.68
2810	92.99	91.09	84.53	94.72
2809	93	91.12	84.56	94.76
2808	93.01	91.15	84.59	94.79
2807	93.01	91.19	84.62	94.83
2806	93.01	91.21	84.64	94.86
2805	93.01	91.23	84.66	94.9
2804	93.01	91.25	84.68	94.92
2803	93.01	91.27	84.7	94.95
2802	93.02	91.29	84.72	94.98
2801	93.03	91.31	84.74	95
2800	93.04	91.33	84.76	95.02
2799	93.04	91.34	84.78	95.04
2798	93.04	91.35	84.79	95.06
2797	93.04	91.37	84.8	95.08
2796	93.04	91.38	84.81	95.1
2795	93.04	91.4	84.83	95.12
2794	93.05	91.43	84.84	95.14
2793	93.05	91.44	84.86	95.16
2792	93.05	91.45	84.87	95.18
2791	93.05	91.45	84.89	95.19
2790	93.06	91.46	84.9	95.21
2789	93.06	91.46	84.91	95.23
2788	93.06	91.47	84.91	95.24
2787	93.07	91.48	84.92	95.25
2786	93.07	91.5	84.94	95.27
2785	93.07	91.52	84.95	95.28
2784	93.08	91.54	84.96	95.29
2783	93.08	91.56	84.97	95.3
2782	93.08	91.57	84.98	95.32
2781	93.08	91.58	85	95.33
2780	93.09	91.6	85.02	95.34
2779	93.1	91.62	85.04	95.35
2778	93.11	91.64	85.06	95.36
2777	93.11	91.67	85.08	95.37
2776	93.11	91.68	85.1	95.38
2775	93.11	91.69	85.12	95.38
2774	93.11	91.7	85.12	95.38
2773	93.11	91.7	85.13	95.38
2772	93.11	91.71	85.13	95.38
2771	93.1	91.71	85.14	95.38
2770	93.1	91.72	85.15	95.38
2769	93.1	91.72	85.16	95.39
2768	93.11	91.72	85.17	95.39
2767	93.12	91.72	85.17	95.4
2766	93.13	91.72	85.17	95.41
2765	93.13	91.73	85.16	95.41
2764	93.13	91.73	85.15	95.41
2763	93.14	91.73	85.14	95.41
2762	93.14	91.74	85.15	95.41
2761	93.14	91.74	85.16	95.42
2760	93.15	91.75	85.17	95.43
2759	93.15	91.75	85.18	95.43
2758	93.15	91.75	85.19	95.43
2757	93.14	91.75	85.19	95.42
2756	93.14	91.75	85.2	95.42
2755	93.14	91.76	85.2	95.43
2754	93.15	91.76	85.21	95.43
2753	93.16	91.75	85.21	95.44
2752	93.16	91.75	85.21	95.46
2751	93.15	91.73	85.2	95.47
2750	93.14	91.71	85.19	95.48
2749	93.13	91.69	85.17	95.48
2748	93.12	91.67	85.14	95.48
2747	93.11	91.65	85.12	95.48
2746	93.11	91.64	85.09	95.48
2745	93.11	91.63	85.06	95.48
2744	93.1	91.62	85.02	95.48
2743	93.09	91.61	84.99	95.47
2742	93.09	91.6	84.96	95.47
2741	93.1	91.61	84.95	95.48
2740	93.11	91.62	84.95	95.5
2739	93.12	91.63	84.96	95.52
2738	93.13	91.64	84.97	95.55
2737	93.14	91.65	84.98	95.57
2736	93.14	91.66	85	95.59
2735	93.14	91.67	85.01	95.61
2734	93.14	91.68	85.03	95.62
2733	93.13	91.68	85.04	95.63
2732	93.13	91.68	85.05	95.63
2731	93.13	91.69	85.06	95.64
2730	93.13	91.68	85.07	95.65
2729	93.13	91.68	85.08	95.66
2728	93.13	91.69	85.09	95.67
2727	93.13	91.7	85.11	95.68
2726	93.14	91.71	85.12	95.69
2725	93.15	91.73	85.14	95.69
2724	93.16	91.74	85.15	95.7
2723	93.16	91.74	85.15	95.7
2722	93.16	91.75	85.16	95.71
2721	93.16	91.76	85.16	95.72
2720	93.16	91.78	85.16	95.72
2719	93.15	91.79	85.16	95.72
2718	93.14	91.8	85.16	95.72
2717	93.12	91.81	85.16	95.72
2716	93.11	91.83	85.18	95.72
2715	93.09	91.84	85.2	95.73
2714	93.08	91.85	85.21	95.73
2713	93.06	91.86	85.22	95.73
2712	93.05	91.87	85.23	95.74
2711	93.03	91.88	85.24	95.74
2710	93.02	91.89	85.25	95.75
2709	93.01	91.89	85.26	95.76
2708	93	91.9	85.27	95.76
2707	92.98	91.9	85.29	95.77
2706	92.96	91.9	85.3	95.77
2705	92.94	91.9	85.3	95.78
2704	92.91	91.9	85.31	95.78
2703	92.89	91.9	85.31	95.79
2702	92.87	91.9	85.31	95.8
2701	92.87	91.9	85.31	95.8
2700	92.88	91.91	85.31	95.81
2699	92.9	91.91	85.32	95.81
2698	92.91	91.9	85.32	95.81
2697	92.92	91.9	85.32	95.82
2696	92.93	91.89	85.32	95.82
2695	92.94	91.89	85.33	95.82
2694	92.95	91.9	85.33	95.82
2693	92.95	91.91	85.33	95.83
2692	92.94	91.91	85.33	95.82
2691	92.93	91.92	85.33	95.82
2690	92.91	91.92	85.32	95.81
2689	92.9	91.92	85.32	95.81
2688	92.89	91.91	85.32	95.8
2687	92.89	91.91	85.32	95.8
2686	92.9	91.91	85.32	95.79
2685	92.9	91.91	85.33	95.78
2684	92.91	91.9	85.33	95.77
2683	92.91	91.89	85.33	95.77
2682	92.93	91.89	85.34	95.77
2681	92.94	91.9	85.35	95.77
2680	92.97	91.91	85.36	95.79
2679	92.99	91.93	85.38	95.81
2678	93.01	91.95	85.41	95.83
2677	93.03	91.96	85.42	95.84
2676	93.04	91.96	85.43	95.85
2675	93.04	91.96	85.43	95.86
2674	93.05	91.96	85.42	95.85
2673	93.04	91.95	85.42	95.84
2672	93.04	91.95	85.42	95.84
2671	93.04	91.95	85.43	95.83
2670	93.04	91.95	85.43	95.84
2669	93.05	91.94	85.44	95.85
2668	93.05	91.94	85.44	95.87
2667	93.05	91.94	85.44	95.88
2666	93.06	91.94	85.45	95.89
2665	93.06	91.94	85.46	95.9
2664	93.07	91.95	85.47	95.91
2663	93.07	91.96	85.49	95.92
2662	93.08	91.96	85.49	95.93
2661	93.08	91.96	85.5	95.94
2660	93.07	91.96	85.49	95.94
2659	93.05	91.96	85.48	95.94
2658	93.04	91.95	85.47	95.94
2657	93.03	91.95	85.46	95.94
2656	93.02	91.95	85.45	95.94
2655	93.02	91.95	85.44	95.93
2654	93.02	91.94	85.43	95.93
2653	93.02	91.93	85.41	95.93
2652	93.02	91.91	85.4	95.93
2651	93.02	91.89	85.4	95.94
2650	93.03	91.87	85.4	95.95
2649	93.03	91.85	85.41	95.96
2648	93.01	91.82	85.41	95.97
2647	92.99	91.8	85.41	95.98
2646	92.96	91.76	85.39	95.99
2645	92.93	91.73	85.37	96
2644	92.91	91.7	85.33	96.01
2643	92.89	91.68	85.28	96.01
2642	92.88	91.68	85.22	96.02
2641	92.87	91.7	85.18	96.03
2640	92.87	91.73	85.15	96.04
2639	92.88	91.77	85.14	96.05
2638	92.88	91.81	85.16	96.05
2637	92.89	91.85	85.19	96.05
2636	92.88	91.9	85.23	96.05
2635	92.87	91.93	85.29	96.05
2634	92.85	91.97	85.36	96.06
2633	92.84	91.99	85.41	96.07
2632	92.84	92.01	85.46	96.08
2631	92.85	92.02	85.49	96.09
2630	92.86	92.04	85.52	96.1
2629	92.89	92.06	85.54	96.11
2628	92.91	92.07	85.56	96.1
2627	92.93	92.09	85.57	96.1
2626	92.95	92.11	85.59	96.1
2625	92.97	92.13	85.61	96.1
2624	92.99	92.15	85.63	96.11
2623	93	92.16	85.65	96.11
2622	93.02	92.17	85.66	96.11
2621	93.03	92.17	85.66	96.11
2620	93.03	92.17	85.65	96.1
2619	93.03	92.17	85.65	96.1
2618	93.03	92.17	85.64	96.11
2617	93.02	92.17	85.64	96.11
2616	93	92.17	85.63	96.11
2615	92.98	92.16	85.63	96.11
2614	92.94	92.15	85.62	96.11
2613	92.91	92.15	85.62	96.12
2612	92.87	92.14	85.62	96.12
2611	92.85	92.14	85.63	96.12
2610	92.83	92.15	85.64	96.12
2609	92.84	92.15	85.66	96.12
2608	92.85	92.15	85.67	96.12
2607	92.86	92.15	85.68	96.12
2606	92.88	92.15	85.69	96.12
2605	92.9	92.16	85.69	96.12
2604	92.92	92.16	85.7	96.13
2603	92.94	92.18	85.71	96.15
2602	92.95	92.21	85.71	96.16
2601	92.96	92.23	85.72	96.15
2600	92.96	92.25	85.71	96.14
2599	92.95	92.25	85.71	96.12
2598	92.95	92.23	85.7	96.1
2597	92.94	92.22	85.7	96.09
2596	92.94	92.21	85.71	96.09
2595	92.94	92.21	85.72	96.09
2594	92.95	92.21	85.73	96.1
2593	92.95	92.21	85.74	96.11
2592	92.96	92.21	85.74	96.13
2591	92.96	92.2	85.75	96.15
2590	92.97	92.2	85.75	96.16
2589	92.98	92.18	85.74	96.17
2588	92.99	92.15	85.73	96.17
2587	93	92.13	85.7	96.16
2586	93	92.11	85.67	96.16
2585	93	92.09	85.62	96.16
2584	93	92.09	85.58	96.16
2583	92.99	92.09	85.54	96.16
2582	92.99	92.09	85.52	96.17
2581	92.98	92.11	85.52	96.18
2580	92.97	92.13	85.54	96.2
2579	92.97	92.16	85.56	96.21
2578	92.97	92.19	85.59	96.2
2577	92.97	92.21	85.63	96.2
2576	92.97	92.24	85.67	96.19
2575	92.97	92.27	85.71	96.2
2574	92.97	92.29	85.74	96.21
2573	92.97	92.32	85.76	96.22
2572	92.97	92.33	85.78	96.23
2571	92.98	92.33	85.79	96.24
2570	92.98	92.31	85.79	96.25
2569	92.97	92.29	85.79	96.23
2568	92.96	92.27	85.77	96.21
2567	92.95	92.26	85.75	96.19
2566	92.94	92.25	85.74	96.18
2565	92.93	92.24	85.73	96.17
2564	92.94	92.24	85.73	96.15
2563	92.95	92.25	85.73	96.15
2562	92.97	92.26	85.74	96.16
2561	92.99	92.28	85.76	96.17
2560	93.01	92.3	85.78	96.19
2559	93.02	92.33	85.8	96.2
2558	93.02	92.35	85.82	96.21
2557	93.02	92.37	85.84	96.22
2556	93.02	92.39	85.85	96.23
2555	93.02	92.39	85.85	96.23
2554	93.01	92.39	85.84	96.22
2553	93	92.37	85.84	96.21
2552	92.98	92.35	85.84	96.19
2551	92.97	92.34	85.85	96.17
2550	92.96	92.34	85.86	96.17
2549	92.96	92.35	85.87	96.17
2548	92.97	92.36	85.88	96.19
2547	92.98	92.38	85.9	96.21
2546	92.99	92.39	85.91	96.24
2545	92.99	92.4	85.92	96.26
2544	93	92.4	85.93	96.27
2543	93	92.41	85.93	96.27
2542	92.99	92.4	85.92	96.25
2541	92.97	92.39	85.91	96.22
2540	92.95	92.38	85.91	96.19
2539	92.94	92.37	85.91	96.17
2538	92.94	92.37	85.92	96.16
2537	92.94	92.38	85.92	96.18
2536	92.94	92.39	85.92	96.2
2535	92.94	92.4	85.92	96.21
2534	92.94	92.4	85.91	96.22
2533	92.94	92.39	85.9	96.23
2532	92.95	92.38	85.91	96.24
2531	92.96	92.38	85.92	96.26
2530	92.97	92.39	85.93	96.27
2529	92.97	92.39	85.93	96.28
2528	92.97	92.38	85.93	96.27
2527	92.97	92.37	85.92	96.26
2526	92.97	92.36	85.91	96.26
2525	92.96	92.36	85.9	96.26
2524	92.95	92.36	85.9	96.25
2523	92.94	92.37	85.9	96.24
2522	92.92	92.38	85.91	96.22
2521	92.89	92.38	85.91	96.21
2520	92.85	92.37	85.91	96.21
2519	92.81	92.37	85.9	96.21
2518	92.76	92.38	85.9	96.21
2517	92.73	92.38	85.89	96.22
2516	92.7	92.39	85.89	96.22
2515	92.69	92.39	85.9	96.23
2514	92.68	92.39	85.91	96.23
2513	92.68	92.39	85.92	96.24
2512	92.67	92.39	85.91	96.24
2511	92.67	92.39	85.9	96.24
2510	92.68	92.39	85.89	96.24
2509	92.69	92.39	85.88	96.23
2508	92.71	92.38	85.88	96.23
2507	92.75	92.37	85.89	96.22
2506	92.79	92.36	85.9	96.23
2505	92.82	92.37	85.92	96.24
2504	92.85	92.38	85.92	96.26
2503	92.86	92.38	85.93	96.26
2502	92.86	92.38	85.93	96.26
2501	92.87	92.38	85.92	96.25
2500	92.87	92.38	85.91	96.24
2499	92.88	92.39	85.91	96.23
2498	92.89	92.39	85.91	96.24
2497	92.9	92.4	85.91	96.24
2496	92.89	92.39	85.9	96.23
2495	92.88	92.38	85.89	96.22
2494	92.88	92.36	85.88	96.2
2493	92.87	92.34	85.88	96.19
2492	92.88	92.33	85.88	96.2
2491	92.9	92.33	85.89	96.23
2490	92.92	92.33	85.9	96.26
2489	92.93	92.31	85.9	96.27
2488	92.93	92.27	85.9	96.26
2487	92.91	92.2	85.88	96.24
2486	92.9	92.14	85.87	96.22
2485	92.89	92.09	85.86	96.21
2484	92.88	92.04	85.85	96.21
2483	92.87	92	85.82	96.21
2482	92.85	91.98	85.79	96.2
2481	92.84	91.97	85.74	96.19
2480	92.84	91.98	85.69	96.19
2479	92.85	92	85.64	96.18
2478	92.87	92.03	85.58	96.18
2477	92.88	92.06	85.52	96.18
2476	92.87	92.11	85.47	96.18
2475	92.86	92.15	85.45	96.19
2474	92.84	92.19	85.47	96.19
2473	92.82	92.22	85.5	96.19
2472	92.79	92.24	85.55	96.19
2471	92.75	92.24	85.6	96.18
2470	92.72	92.24	85.65	96.17
2469	92.69	92.23	85.69	96.16
2468	92.67	92.23	85.71	96.16
2467	92.66	92.24	85.73	96.15
2466	92.65	92.26	85.75	96.13
2465	92.65	92.27	85.76	96.12
2464	92.65	92.28	85.78	96.12
2463	92.67	92.28	85.8	96.12
2462	92.69	92.28	85.82	96.13
2461	92.71	92.29	85.83	96.14
2460	92.73	92.3	85.84	96.15
2459	92.74	92.31	85.84	96.16
2458	92.76	92.33	85.86	96.17
2457	92.78	92.34	85.87	96.17
2456	92.79	92.33	85.88	96.17
2455	92.8	92.32	85.88	96.16
2454	92.81	92.31	85.87	96.15
2453	92.82	92.3	85.85	96.14
2452	92.83	92.31	85.85	96.14
2451	92.85	92.33	85.85	96.13
2450	92.86	92.34	85.86	96.13
2449	92.86	92.35	85.88	96.13
2448	92.85	92.36	85.89	96.14
2447	92.85	92.36	85.9	96.15
2446	92.85	92.38	85.92	96.16
2445	92.85	92.4	85.95	96.18
2444	92.85	92.41	85.97	96.19
2443	92.85	92.42	85.98	96.2
2442	92.84	92.41	85.98	96.2
2441	92.84	92.39	85.96	96.2
2440	92.85	92.37	85.95	96.2
2439	92.87	92.36	85.94	96.2
2438	92.88	92.36	85.94	96.19
2437	92.88	92.36	85.93	96.19
2436	92.87	92.36	85.92	96.18
2435	92.87	92.36	85.9	96.17
2434	92.88	92.35	85.9	96.17
2433	92.88	92.34	85.89	96.19
2432	92.88	92.33	85.89	96.2
2431	92.88	92.33	85.88	96.22
2430	92.87	92.33	85.87	96.23
2429	92.86	92.32	85.86	96.23
2428	92.86	92.3	85.84	96.22
2427	92.86	92.28	85.82	96.21
2426	92.87	92.27	85.8	96.2
2425	92.87	92.25	85.79	96.19
2424	92.87	92.22	85.78	96.18
2423	92.87	92.2	85.77	96.17
2422	92.87	92.17	85.77	96.17
2421	92.87	92.13	85.76	96.17
2420	92.87	92.09	85.74	96.18
2419	92.87	92.03	85.72	96.19
2418	92.86	91.98	85.69	96.21
2417	92.86	91.92	85.63	96.23
2416	92.85	91.87	85.56	96.23
2415	92.83	91.84	85.49	96.22
2414	92.82	91.83	85.43	96.2
2413	92.81	91.85	85.38	96.18
2412	92.81	91.88	85.36	96.16
2411	92.81	91.91	85.36	96.16
2410	92.81	91.94	85.37	96.17
2409	92.82	91.97	85.4	96.18
2408	92.82	92.01	85.43	96.19
2407	92.83	92.04	85.47	96.19
2406	92.85	92.06	85.51	96.19
2405	92.87	92.09	85.55	96.18
2404	92.89	92.11	85.6	96.19
2403	92.9	92.13	85.64	96.19
2402	92.9	92.14	85.67	96.19
2401	92.9	92.15	85.69	96.19
2400	92.89	92.15	85.71	96.19
2399	92.87	92.16	85.73	96.18
2398	92.85	92.18	85.75	96.18
2397	92.81	92.19	85.77	96.18
2396	92.75	92.21	85.78	96.19
2395	92.67	92.23	85.79	96.2
2394	92.58	92.25	85.8	96.21
2393	92.5	92.26	85.81	96.22
2392	92.44	92.26	85.82	96.22
2391	92.41	92.27	85.84	96.23
2390	92.42	92.28	85.85	96.24
2389	92.44	92.27	85.84	96.23
2388	92.47	92.26	85.83	96.21
2387	92.5	92.26	85.81	96.2
2386	92.54	92.26	85.8	96.2
2385	92.57	92.26	85.8	96.21
2384	92.59	92.26	85.8	96.21
2383	92.61	92.27	85.8	96.21
2382	92.62	92.27	85.8	96.21
2381	92.63	92.28	85.8	96.22
2380	92.63	92.29	85.8	96.22
2379	92.64	92.31	85.81	96.23
2378	92.63	92.32	85.82	96.23
2377	92.6	92.31	85.82	96.21
2376	92.57	92.29	85.82	96.18
2375	92.54	92.28	85.81	96.15
2374	92.52	92.27	85.8	96.14
2373	92.52	92.29	85.81	96.15
2372	92.54	92.31	85.82	96.18
2371	92.56	92.35	85.85	96.22
2370	92.57	92.37	85.87	96.24
2369	92.57	92.37	85.89	96.25
2368	92.57	92.37	85.89	96.26
2367	92.57	92.36	85.9	96.27
2366	92.57	92.36	85.9	96.27
2365	92.58	92.34	85.89	96.27
2364	92.57	92.32	85.86	96.25
2363	92.56	92.29	85.83	96.23
2362	92.53	92.28	85.79	96.2
2361	92.53	92.28	85.77	96.19
2360	92.54	92.29	85.77	96.19
2359	92.56	92.31	85.79	96.21
2358	92.58	92.33	85.81	96.22
2357	92.59	92.32	85.83	96.23
2356	92.59	92.31	85.82	96.23
2355	92.59	92.28	85.8	96.21
2354	92.59	92.25	85.77	96.19
2353	92.61	92.23	85.75	96.19
2352	92.64	92.24	85.75	96.21
2351	92.65	92.27	85.78	96.21
2350	92.62	92.29	85.81	96.18
2349	92.56	92.27	85.82	96.13
2348	92.5	92.24	85.82	96.09
2347	92.47	92.21	85.81	96.1
2346	92.49	92.21	85.81	96.14
2345	92.53	92.22	85.82	96.2
2344	92.55	92.24	85.84	96.21
2343	92.54	92.23	85.84	96.2
2342	92.53	92.23	85.83	96.18
2341	92.54	92.24	85.84	96.18
2340	92.55	92.26	85.84	96.2
2339	92.57	92.27	85.83	96.21
2338	92.58	92.26	85.82	96.21
2337	92.58	92.25	85.8	96.21
2336	92.58	92.24	85.8	96.21
2335	92.58	92.24	85.81	96.22
2334	92.59	92.25	85.82	96.23
2333	92.6	92.27	85.84	96.27
2332	92.61	92.29	85.86	96.3
2331	92.62	92.3	85.88	96.3
2330	92.62	92.28	85.88	96.28
2329	92.61	92.25	85.87	96.25
2328	92.61	92.23	85.86	96.22
2327	92.61	92.22	85.87	96.2
2326	92.61	92.24	85.9	96.21
2325	92.61	92.27	85.93	96.24
2324	92.61	92.3	85.96	96.28
2323	92.61	92.31	85.98	96.3
2322	92.6	92.31	85.98	96.3
2321	92.6	92.3	85.96	96.28
2320	92.6	92.27	85.93	96.24
2319	92.6	92.25	85.9	96.21
2318	92.6	92.22	85.87	96.17
2317	92.6	92.2	85.85	96.15
2316	92.59	92.19	85.84	96.15
2315	92.6	92.19	85.83	96.17
2314	92.63	92.2	85.84	96.19
2313	92.67	92.22	85.86	96.22
2312	92.71	92.24	85.88	96.23
2311	92.74	92.26	85.91	96.22
2310	92.76	92.27	85.94	96.21
2309	92.77	92.28	85.96	96.21
2308	92.78	92.3	85.97	96.22
2307	92.78	92.31	85.98	96.23
2306	92.78	92.32	85.99	96.24
2305	92.77	92.33	86	96.24
2304	92.75	92.33	86.01	96.24
2303	92.73	92.33	86.02	96.24
2302	92.7	92.33	86.02	96.24
2301	92.68	92.33	86.02	96.25
2300	92.66	92.33	86.02	96.25
2299	92.63	92.33	86.02	96.24
2298	92.6	92.33	86.03	96.23
2297	92.58	92.34	86.04	96.23
2296	92.58	92.35	86.04	96.23
2295	92.58	92.36	86.05	96.23
2294	92.58	92.36	86.05	96.22
2293	92.59	92.36	86.06	96.22
2292	92.61	92.36	86.08	96.23
2291	92.65	92.38	86.11	96.25
2290	92.69	92.41	86.14	96.28
2289	92.74	92.43	86.16	96.29
2288	92.77	92.44	86.17	96.3
2287	92.79	92.43	86.18	96.29
2286	92.79	92.42	86.18	96.28
2285	92.79	92.42	86.18	96.27
2284	92.79	92.42	86.19	96.27
2283	92.78	92.42	86.2	96.29
2282	92.76	92.42	86.19	96.29
2281	92.75	92.4	86.18	96.29
2280	92.73	92.39	86.16	96.29
2279	92.72	92.38	86.15	96.29
2278	92.71	92.37	86.13	96.3
2277	92.69	92.36	86.12	96.31
2276	92.67	92.34	86.1	96.3
2275	92.64	92.33	86.09	96.28
2274	92.62	92.33	86.09	96.26
2273	92.62	92.35	86.1	96.25
2272	92.63	92.37	86.11	96.24
2271	92.65	92.38	86.12	96.24
2270	92.66	92.38	86.11	96.23
2269	92.67	92.38	86.09	96.2
2268	92.66	92.38	86.06	96.19
2267	92.67	92.4	86.06	96.19
2266	92.69	92.43	86.09	96.22
2265	92.71	92.45	86.13	96.24
2264	92.72	92.45	86.16	96.24
2263	92.72	92.45	86.17	96.22
2262	92.73	92.46	86.19	96.23
2261	92.74	92.49	86.2	96.26
2260	92.75	92.52	86.22	96.31
2259	92.75	92.53	86.24	96.34
2258	92.74	92.48	86.25	96.35
2257	92.72	92.34	86.21	96.32
2256	92.71	92.08	86.14	96.28
2255	92.71	91.69	86.04	96.23
2254	92.74	91.25	85.92	96.15
2253	92.76	90.84	85.78	96.03
2252	92.78	90.58	85.62	95.86
2251	92.78	90.53	85.46	95.7
2250	92.77	90.67	85.35	95.56
2249	92.77	90.92	85.3	95.45
2248	92.78	91.18	85.32	95.35
2247	92.79	91.42	85.39	95.26
2246	92.8	91.61	85.49	95.2
2245	92.78	91.76	85.58	95.2
2244	92.76	91.88	85.68	95.26
2243	92.75	91.98	85.78	95.38
2242	92.76	92.07	85.89	95.55
2241	92.77	92.14	85.98	95.72
2240	92.76	92.19	86.05	95.85
2239	92.75	92.23	86.12	95.94
2238	92.73	92.25	86.16	96.01
2237	92.74	92.26	86.17	96.06
2236	92.74	92.25	86.17	96.1
2235	92.75	92.24	86.17	96.14
2234	92.74	92.25	86.17	96.17
2233	92.74	92.25	86.18	96.21
2232	92.75	92.27	86.19	96.25
2231	92.79	92.32	86.22	96.28
2230	92.84	92.37	86.24	96.3
2229	92.87	92.41	86.23	96.29
2228	92.86	92.4	86.18	96.26
2227	92.82	92.36	86.13	96.22
2226	92.77	92.33	86.09	96.19
2225	92.73	92.31	86.08	96.18
2224	92.72	92.3	86.09	96.19
2223	92.74	92.32	86.09	96.2
2222	92.76	92.34	86.1	96.21
2221	92.77	92.36	86.11	96.23
2220	92.78	92.39	86.14	96.26
2219	92.8	92.45	86.2	96.3
2218	92.83	92.5	86.28	96.32
2217	92.85	92.52	86.31	96.32
2216	92.83	92.48	86.28	96.28
2215	92.78	92.39	86.22	96.23
2214	92.74	92.31	86.17	96.21
2213	92.73	92.26	86.13	96.24
2212	92.75	92.27	86.11	96.28
2211	92.77	92.32	86.11	96.31
2210	92.77	92.36	86.11	96.31
2209	92.75	92.38	86.11	96.28
2208	92.75	92.38	86.11	96.24
2207	92.8	92.42	86.14	96.24
2206	92.87	92.49	86.2	96.28
2205	92.95	92.56	86.27	96.32
2204	92.98	92.58	86.31	96.35
2203	92.97	92.55	86.34	96.34
2202	92.93	92.5	86.34	96.32
2201	92.88	92.45	86.32	96.27
2200	92.83	92.41	86.28	96.21
2199	92.78	92.41	86.23	96.15
2198	92.75	92.42	86.21	96.12
2197	92.73	92.44	86.22	96.12
2196	92.73	92.45	86.25	96.14
2195	92.72	92.46	86.31	96.17
2194	92.73	92.48	86.36	96.18
2193	92.72	92.49	86.36	96.17
2192	92.69	92.49	86.32	96.16
2191	92.66	92.49	86.26	96.17
2190	92.63	92.51	86.24	96.2
2189	92.62	92.54	86.25	96.25
2188	92.62	92.56	86.3	96.31
2187	92.6	92.58	86.36	96.36
2186	92.54	92.59	86.41	96.39
2185	92.45	92.59	86.41	96.39
2184	92.35	92.57	86.39	96.37
2183	92.29	92.55	86.39	96.35
2182	92.3	92.52	86.39	96.34
2181	92.35	92.5	86.38	96.33
2180	92.41	92.49	86.35	96.32
2179	92.47	92.52	86.34	96.31
2178	92.52	92.57	86.36	96.33
2177	92.55	92.6	86.38	96.36
2176	92.57	92.64	86.41	96.4
2175	92.61	92.68	86.45	96.44
2174	92.67	92.72	86.49	96.46
2173	92.73	92.73	86.49	96.44
2172	92.75	92.69	86.48	96.4
2171	92.73	92.64	86.5	96.36
2170	92.69	92.61	86.54	96.34
2169	92.62	92.59	86.56	96.3
2168	92.53	92.56	86.51	96.24
2167	92.46	92.54	86.46	96.2
2166	92.47	92.54	86.45	96.22
2165	92.57	92.58	86.49	96.29
2164	92.69	92.64	86.55	96.38
2163	92.77	92.72	86.61	96.41
2162	92.75	92.8	86.63	96.38
2161	92.67	92.81	86.58	96.32
2160	92.55	92.76	86.45	96.23
2159	92.44	92.65	86.32	96.16
2158	92.36	92.5	86.21	96.1
2157	92.31	92.34	86.12	96.04
2156	92.28	92.22	86.02	95.98
2155	92.29	92.17	85.95	95.93
2154	92.35	92.23	85.94	95.93
2153	92.45	92.33	85.99	96
2152	92.55	92.42	86.08	96.12
2151	92.64	92.49	86.18	96.23
2150	92.68	92.51	86.25	96.29
2149	92.69	92.48	86.24	96.31
2148	92.67	92.43	86.2	96.3
2147	92.67	92.4	86.19	96.3
2146	92.68	92.4	86.2	96.3
2145	92.69	92.4	86.2	96.28
2144	92.71	92.38	86.18	96.25
2143	92.73	92.35	86.14	96.24
2142	92.76	92.32	86.12	96.24
2141	92.79	92.33	86.1	96.26
2140	92.8	92.35	86.09	96.29
2139	92.76	92.38	86.09	96.31
2138	92.68	92.39	86.12	96.32
2137	92.63	92.37	86.14	96.31
2136	92.62	92.33	86.14	96.3
2135	92.65	92.32	86.14	96.28
2134	92.68	92.33	86.13	96.27
2133	92.69	92.36	86.12	96.27
2132	92.67	92.38	86.1	96.27
2131	92.65	92.39	86.09	96.26
2130	92.65	92.36	86.09	96.25
2129	92.65	92.32	86.08	96.22
2128	92.64	92.28	86.07	96.2
2127	92.63	92.26	86.06	96.19
2126	92.62	92.27	86.06	96.22
2125	92.62	92.28	86.07	96.25
2124	92.62	92.29	86.08	96.28
2123	92.63	92.31	86.1	96.29
2122	92.65	92.33	86.12	96.29
2121	92.66	92.35	86.14	96.27
2120	92.66	92.36	86.15	96.25
2119	92.66	92.36	86.17	96.24
2118	92.66	92.35	86.18	96.23
2117	92.67	92.34	86.18	96.24
2116	92.67	92.33	86.17	96.23
2115	92.69	92.32	86.17	96.23
2114	92.72	92.33	86.19	96.23
2113	92.76	92.35	86.21	96.25
2112	92.78	92.36	86.22	96.28
2111	92.79	92.39	86.23	96.31
2110	92.8	92.41	86.24	96.33
2109	92.79	92.42	86.23	96.32
2108	92.77	92.4	86.21	96.29
2107	92.75	92.38	86.22	96.25
2106	92.72	92.36	86.24	96.22
2105	92.7	92.34	86.25	96.21
2104	92.69	92.33	86.25	96.21
2103	92.69	92.35	86.25	96.22
2102	92.7	92.37	86.27	96.25
2101	92.7	92.39	86.28	96.26
2100	92.69	92.39	86.29	96.28
2099	92.69	92.4	86.31	96.29
2098	92.69	92.42	86.32	96.29
2097	92.71	92.45	86.32	96.29
2096	92.72	92.45	86.3	96.28
2095	92.71	92.43	86.27	96.26
2094	92.68	92.41	86.24	96.24
2093	92.66	92.37	86.22	96.23
2092	92.65	92.35	86.21	96.23
2091	92.66	92.35	86.21	96.22
2090	92.7	92.36	86.23	96.23
2089	92.76	92.37	86.24	96.25
2088	92.81	92.38	86.24	96.27
2087	92.82	92.38	86.25	96.29
2086	92.81	92.39	86.26	96.28
2085	92.77	92.39	86.27	96.26
2084	92.75	92.38	86.28	96.26
2083	92.75	92.39	86.31	96.28
2082	92.76	92.41	86.34	96.31
2081	92.78	92.41	86.35	96.34
2080	92.78	92.39	86.33	96.33
2079	92.77	92.37	86.32	96.31
2078	92.79	92.36	86.32	96.29
2077	92.81	92.36	86.31	96.3
2076	92.82	92.35	86.29	96.31
2075	92.82	92.34	86.28	96.32
2074	92.81	92.32	86.26	96.32
2073	92.8	92.31	86.22	96.33
2072	92.81	92.3	86.18	96.33
2071	92.83	92.32	86.16	96.34
2070	92.86	92.34	86.16	96.33
2069	92.87	92.34	86.17	96.31
2068	92.87	92.32	86.17	96.29
2067	92.86	92.32	86.18	96.28
2066	92.83	92.34	86.2	96.28
2065	92.81	92.36	86.21	96.28
2064	92.79	92.37	86.22	96.28
2063	92.79	92.38	86.24	96.26
2062	92.81	92.38	86.26	96.27
2061	92.85	92.4	86.27	96.29
2060	92.88	92.42	86.28	96.32
2059	92.89	92.44	86.29	96.36
2058	92.89	92.47	86.34	96.38
2057	92.88	92.5	86.39	96.4
2056	92.89	92.5	86.43	96.42
2055	92.91	92.51	86.47	96.43
2054	92.92	92.52	86.49	96.44
2053	92.89	92.55	86.51	96.45
2052	92.85	92.6	86.54	96.46
2051	92.82	92.65	86.59	96.49
2050	92.8	92.69	86.65	96.54
2049	92.77	92.69	86.66	96.56
2048	92.72	92.65	86.61	96.54
2047	92.66	92.59	86.53	96.49
2046	92.61	92.54	86.46	96.45
2045	92.61	92.5	86.4	96.44
2044	92.65	92.48	86.39	96.45
2043	92.71	92.47	86.45	96.45
2042	92.76	92.47	86.54	96.42
2041	92.79	92.43	86.6	96.36
2040	92.79	92.39	86.61	96.3
2039	92.79	92.36	86.6	96.27
2038	92.77	92.36	86.59	96.25
2037	92.73	92.36	86.55	96.25
2036	92.71	92.36	86.51	96.28
2035	92.73	92.38	86.48	96.32
2034	92.77	92.39	86.45	96.36
2033	92.81	92.35	86.41	96.34
2032	92.83	92.28	86.36	96.27
2031	92.84	92.23	86.35	96.2
2030	92.85	92.21	86.34	96.17
2029	92.83	92.16	86.27	96.17
2028	92.79	92.09	86.17	96.17
2027	92.76	92.04	86.1	96.18
2026	92.74	92.04	86.07	96.19
2025	92.74	92.07	86.04	96.21
2024	92.74	92.11	86	96.23
2023	92.75	92.16	86.01	96.24
2022	92.76	92.21	86.06	96.25
2021	92.73	92.24	86.11	96.25
2020	92.69	92.27	86.14	96.27
2019	92.69	92.35	86.2	96.35
2018	92.75	92.48	86.31	96.42
2017	92.84	92.58	86.4	96.45
2016	92.88	92.62	86.44	96.41
2015	92.87	92.59	86.47	96.33
2014	92.83	92.54	86.5	96.28
2013	92.78	92.47	86.51	96.25
2012	92.75	92.43	86.5	96.24
2011	92.76	92.44	86.5	96.23
2010	92.79	92.48	86.51	96.21
2009	92.81	92.52	86.48	96.16
2008	92.81	92.55	86.41	96.12
2007	92.8	92.62	86.36	96.11
2006	92.81	92.7	86.38	96.15
2005	92.83	92.74	86.42	96.23
2004	92.84	92.7	86.48	96.3
2003	92.84	92.61	86.53	96.33
[truncated: 1,632 more rows]

## Sheet: Fig. 3b
Raman	TAHOFN	TAHTFPN_G	TAHTFPN_O	TAHTCNB
Intensity (a. u)	Raman Shift (cm-1)
50	471.287	155.554	34.2903	146.126
50.2839	427.494	173.182	11.1706	135.2
50.5678	404.688	197.971	23.7418	107.071
50.8516	294.183	250.992	19.5946	109.41
51.1355	227.697	219.308	25.7744	62.646
51.4194	185.242	263.062	29	58.7671
51.7033	151.022	311.409	27.6234	49.3236
51.9872	119.612	295.446	26.1704	-0.06271
52.2711	106.155	344.322	32.9149	24.6151
52.555	65.8425	365.26	28.9222	40.2444
52.8388	18.1292	382.634	32.491	38.4563
53.1227	16.5499	449.585	34.0648	41.4974
53.4066	33.9536	520.609	35.3597	54.1333
53.6905	18.3523	520.257	41.8692	67.053
53.9744	-0.000424054	471.442	47.6521	60.2584
54.2583	74.0449	572.479	55.7645	100.05
54.5421	69.5242	652.596	50.7363	158.072
54.826	50.2105	753.298	48.5433	193.04
55.1099	59.3989	882.939	55.2436	213.894
55.3938	91.6269	1023.92	65.4705	260.543
55.6777	68.3174	1262.8	71.2546	304.971
55.9616	83.4838	1340.66	73.4498	342.898
56.2454	112.849	1558.65	66.5267	428.302
56.5293	135.484	1784.55	71.9463	515.758
56.8132	141.611	1990.56	88.0071	574.406
57.0971	139.122	2325.19	85	617.149
57.381	187.717	2553.21	85	717.809
57.6649	210.903	2963.49	93.3785	756.332
57.9488	212.69	3247.16	96.8701	783.776
58.2326	207.61	3550.91	98.7341	842.881
58.5165	209.607	3993.18	107.7	924.656
58.8004	222.959	4436.67	132.062	947.088
59.0843	181.463	4696.97	139.609	1008.85
59.3682	221.564	5099.57	144.372	1059.86
59.6521	234.457	5466.54	152.981	1135.24
59.9359	215.393	5751.09	160.867	1194.99
60.2198	201.995	5977.52	165.426	1204.71
60.5037	226.751	6199.82	178.713	1211.14
60.7876	186.034	6406.62	196.846	1190.61
61.0715	125.859	6389.78	205.461	1178.1
61.3554	88.1155	6372.16	217.931	1223.27
61.6392	68.9578	6358.7	233.835	1286.54
61.9231	46.4106	6231.52	246.297	1305.79
62.207	27.9828	5895.83	254.604	1309.73
62.4909	19.8697	5833.24	271.436	1382.19
62.7748	55.2967	5760.48	304.222	1432.25
63.0587	65.789	5502.1	333.978	1468.6
63.3426	59.8858	5226.18	370.31	1576.4
63.6264	91.4865	5208.09	433.047	1829.23
63.9103	125.402	5041.81	482.896	2021.75
64.1942	164.495	5023.46	545.451	2211.99
64.4781	240.104	5021.3	609.936	2505.07
64.762	303.574	5078.46	651.56	2812.6
65.0459	342.923	5120.02	676.728	3073.48
65.3297	384.511	4990.39	712.384	3268.83
65.6136	395.501	4868.48	705.765	3272.76
65.8975	363.571	4738.15	675.506	3434.68
66.1814	337.72	4576.12	625.495	3430.21
66.4653	328.475	4447.29	581.989	3348.54
66.7492	314.941	4349.6	545.408	3258.95
67.0331	261.434	4186.79	486.022	3120.31
67.3169	291.565	3937.93	453.498	3041.91
67.6008	241.432	3764.81	417.02	2863.74
67.8847	195.325	3644.59	381.869	2751.07
68.1686	138.332	3538.3	350.441	2728.25
68.4525	98.5041	3349.08	323.037	2709.71
68.7364	187.974	2942.71	298.76	2530.73
69.0202	114.14	3000.63	295.557	2534.63
69.3041	155.56	2963.61	279.875	2571.57
69.588	127.643	2744.87	262.555	2530.79
69.8719	106.825	2517.61	255.666	2495.78
70.1558	160.872	2431.02	256.967	2541.1
70.4397	170.351	2411.61	238.858	2595
70.7235	149.491	2232.6	237.31	2585.68
71.0074	139.243	2206.67	238.341	2644.38
71.2913	174.379	2202.15	224.024	2706.19
71.5752	210.646	2154.59	208.549	2757.06
71.8591	216.063	2066.12	208.214	2811.99
72.143	269.965	2016.02	209.985	2896.6
72.4268	299.464	2015.23	213.28	3035.62
72.7107	325.58	1942.99	212.709	3154.37
72.9946	377.015	1872.58	211.945	3255.21
73.2785	426.902	1824.94	210.674	3340.6
73.5624	439.412	1788.7	207.868	3432.3
73.8463	436.763	1754.39	207.037	3610.03
74.1302	480.544	1747.44	210.107	3649.4
74.414	533.334	1702.4	216.013	3781.91
74.6979	582.488	1688.33	217.156	3891.79
74.9818	621.791	1663.26	210.011	3975.86
75.2657	652.732	1574.23	197.273	4083.54
75.5496	688.813	1593	192.281	4149.86
75.8335	713.449	1555.25	202.929	4354.69
76.1173	700.363	1494.17	196.018	4363.3
76.4012	730.789	1498.35	195.246	4375.75
76.6851	796.86	1514.19	202.999	4449.24
76.969	838.184	1442.16	205.343	4516.85
77.2529	883.99	1449.41	201.308	4582.01
77.5368	889.519	1429.54	186.256	4635.91
77.8206	870.466	1387.11	192.147	4621.89
78.1045	848.741	1387.53	187.111	4621.73
78.3884	858.966	1414.36	172.988	4674.01
78.6723	917.12	1396.09	175.918	4743.24
78.9562	907.823	1347.59	175.086	4672.2
79.2401	915.274	1338.06	155.223	4645.31
79.5239	924.264	1296.49	155.518	4643.89
79.8078	930.311	1255.38	163.391	4648.97
80.0917	907.815	1246.38	162.642	4636.76
80.3756	846.215	1263.4	145.682	4605.04
80.6595	950.153	1158.26	134.134	4703.86
80.9434	970.564	1217.68	139.66	4647.98
81.2272	969.883	1249.57	147.692	4637.46
81.5111	982.51	1232.42	146.932	4702.58
81.795	1036.88	1218.18	142.87	4783.52
82.0789	1132.68	1269.33	150.448	4784.97
82.3628	1102.11	1196.65	133.793	4795.5
82.6467	1139.89	1185.74	124.515	4757.86
82.9306	1146.14	1211.84	125.326	4786.45
83.2144	1145.08	1218.26	123.078	4851.01
83.4983	1162.02	1210.2	118.404	4933.8
83.7822	1198.19	1250.01	125.157	5045.77
84.0661	1261.37	1254.92	115.054	5075.46
84.35	1238.43	1182.48	112.424	5116.01
84.6339	1241.8	1169.99	119.321	5099.3
84.9177	1273.68	1188.98	117.046	5223.16
85.2016	1313.83	1173.8	106.879	5435.39
85.4855	1342.45	1082.23	112.503	5414.31
85.7694	1341.95	1080.99	105.838	5541.5
86.0533	1348.36	1110.61	115.994	5774.72
86.3372	1362.46	1079.78	112.082	5852.78
86.621	1368.39	1035.41	106.733	5889.7
86.9049	1361.61	1021.79	114.144	5951.32
87.1888	1358.42	1035.89	133.16	5973.02
87.4727	1401.63	1011.47	107.219	6160.21
87.7566	1474.64	984.874	111.257	6273.28
88.0405	1485.95	978.779	118.506	6425.29
88.3244	1505.52	973.334	118.042	6573.32
88.6082	1547.96	942.91	112.834	6686.74
88.8921	1534.56	880.008	116.984	6784.86
89.176	1575.29	892.252	130.213	6787.87
89.4599	1680.31	874.038	126.83	7011.74
89.7438	1746.9	855.757	126.084	7123.39
90.0277	1826.77	849.875	122.297	7200.54
90.3115	1921.29	844.561	117.837	7334.36
90.5954	1947.19	810.627	128.202	7490.2
90.8793	2060.46	797.024	130.703	7424.01
91.1632	2093.69	798.778	129.581	7548.41
91.4471	2144.43	800.499	143.479	7631.13
91.731	2210.55	752.743	151.371	7645.44
92.0148	2260.18	675.953	148.162	7645.27
92.2987	2273.68	669.393	156.269	7714.21
92.5826	2425.79	689.296	161.381	7859.81
92.8665	2434.89	748.94	163.488	7926.85
93.1504	2472.53	702.179	164.522	7898.72
93.4343	2529.18	662.701	167.672	7864.02
93.7181	2582.75	675.78	174.887	7860.14
94.002	2636.95	643.591	186.437	7840.34
94.2859	2621.46	568.251	206.563	7847.48
94.5698	2689.71	621.086	209.766	7691.49
94.8537	2711.1	658.836	201.549	7643.36
95.1376	2732.34	668.998	208.58	7639.62
95.4214	2782.98	659.005	225.161	7607.4
95.7053	2831.01	632.897	214.826	7537.38
95.9892	2866.79	633.449	238.293	7312.61
96.2731	2864.99	599.232	246.931	7249.95
96.557	2881.89	607.915	234.688	7203
96.8409	2883.4	630.471	243.011	7013.6
97.1248	2885.08	634.61	276.28	6784.52
97.4086	2953.48	612.523	292.992	6797.17
97.6925	2993.06	573.852	293.935	6532.31
97.9764	2907.03	596.84	308.154	6398.94
98.2603	2896.79	628.114	334.327	6315.27
98.5442	2883.91	663.322	346.203	6247.73
98.8281	2838.33	661.059	349.041	6116.39
99.1119	2823.96	572.967	376.36	5848.93
99.3958	2839.8	601.333	401.619	5759.74
99.6797	2774.84	623.26	421.396	5666.35
99.9636	2730.18	601.016	423.506	5500.61
100.247	2687.59	604.822	436.302	5365.14
100.531	2598.25	640.258	463.991	5273.26
100.815	2437.74	647.339	483.259	5144.77
101.099	2368.75	626.845	477.416	4986.67
101.383	2341.37	603.444	482.254	4843.03
101.667	2342.74	585.262	497.662	4758.11
101.951	2289.04	561.82	506.481	4675.63
102.235	2154.25	541.627	509.711	4517.15
102.519	2004.44	548.231	521.327	4265.86
102.802	2051.57	590.508	531.346	4207.89
103.086	1978.24	580.742	506.412	4184.86
103.37	1924.07	537.591	479.389	4091.68
103.654	1841.28	527.554	460.214	3991.56
103.938	1765.01	544.416	445.433	3908.23
104.222	1764.65	536.975	427.272	3811.16
104.506	1744.45	515.528	415.528	3632.95
104.79	1733.03	523.616	404.728	3535.44
105.074	1733.38	516.4	370.076	3540.77
105.357	1694.51	522.131	343.654	3492.39
105.641	1669.24	537.746	335.605	3360.27
105.925	1707.3	545.316	337.452	3239.95
106.209	1617.91	559.259	340.808	3315.93
106.493	1615.25	549.564	334.458	3266.38
106.777	1606.26	540.471	309.125	3222.83
107.061	1618.21	545.674	274.45	3190.01
107.345	1615.47	567.88	258.271	3137.78
107.628	1577.16	588.95	269.829	3058
107.912	1622.41	554.056	246.223	3043.32
108.196	1587.08	568.963	234.374	2987.49
108.48	1594.59	609.61	222.102	2851.88
108.764	1610.99	623.282	204.092	2849.5
109.048	1639.71	634.763	195.253	2899.63
109.332	1675.46	659.404	202.035	2862.89
109.616	1655.12	613.039	192.857	2802.68
109.9	1652.93	634.278	185.336	2781.37
110.183	1614.66	661.99	177.195	2779.12
110.467	1596.67	650.54	167.24	2693.03
110.751	1607.53	638.394	163.1	2650.26
111.035	1609.72	651.297	168.199	2710.88
111.319	1532.32	638.507	172.76	2675.67
111.603	1518.37	633.132	163.416	2649.24
111.887	1504.54	668.533	145.856	2556.89
112.171	1457.28	662.65	148.144	2502.1
112.455	1392.97	633.03	153.718	2466.23
112.738	1327.12	618.064	144.438	2420.97
113.022	1255.19	630.708	124.285	2378.28
113.306	1235.06	598.759	130.138	2315.21
113.59	1193.8	567.269	128.844	2325.96
113.874	1161.2	567.974	130.241	2312.08
114.158	1121.99	568.272	127.13	2265.93
114.442	1075.71	572.577	124.199	2246.49
114.726	1047.47	619.076	137.018	2317.79
115.009	1035.71	545.816	127.092	2209.51
115.293	976.483	546.164	130.479	2164.02
115.577	965.056	534.966	126.03	2212.1
115.861	953.084	529.88	124.063	2181.46
116.145	911.088	540.642	128.286	2100.51
116.429	858.101	547.672	132.566	2138.49
116.713	852.579	498.809	136.64	2091.21
116.997	837.744	515.253	140.832	2076.52
117.281	850.921	526.06	138.229	2063.14
117.564	821.186	524.624	138.262	2049.8
117.848	780.711	541.089	141.064	2042.38
118.132	798.188	589.797	143.825	2047.18
118.416	783.467	559.162	161.395	2061.83
118.7	758.613	562.653	157.215	2080.57
118.984	759.923	578.858	158.649	2061.29
119.268	782.679	563.664	164.913	2052.01
119.552	806.294	562.846	160.678	2048.59
119.835	822.122	621.231	148.127	2044.19
120.119	866.049	662.71	184.947	2100.67
120.403	875.367	667.508	187.472	2094.6
120.687	889.268	675.002	185.236	2030.21
120.971	881.929	723.224	186.577	2045.4
121.255	923.783	817.489	193.265	2116.48
121.539	1021.36	904.747	207.829	2161.07
121.823	1016.92	875.95	237.003	2130.33
122.107	1082.63	935.848	238.677	2077.14
122.39	1087.92	979.659	263.851	2150
122.674	1110.73	1036.25	280.64	2158.96
122.958	1170.11	1090.17	301.858	2175.32
123.242	1244.32	1126.96	326.262	2228.2
123.526	1292.22	1155.65	325.538	2210.13
123.81	1358.62	1224.39	346.671	2201.29
124.094	1406.95	1266.75	401.762	2226.62
124.378	1428.08	1332.5	425.234	2158.07
124.662	1450.64	1376.92	453.897	2137.12
124.945	1478	1388.1	502.432	2187.46
125.229	1490.87	1397.49	543.274	2201.7
125.513	1518.6	1399.79	544.957	2255.93
125.797	1432.78	1422.05	580.145	2199.27
126.081	1437.37	1407.08	606.801	2178.11
126.365	1398.77	1400.17	626.647	2118.05
126.649	1339.89	1382.03	623.071	2074.95
126.933	1343.23	1324.96	580.611	2123.53
127.216	1248.6	1342.08	536.133	2062.48
127.5	1209.9	1292.39	520.251	2027.08
127.784	1122.47	1281.45	487.985	1997.43
128.068	1113.33	1243.04	447.582	1945.94
128.352	1143.35	1186.51	399.401	1886.79
128.636	1136.65	1136.27	348.209	1839.88
128.92	1127.61	1065.15	316.322	1792.24
129.204	1145.18	1098.95	283.54	1741.53
129.488	1134.2	997.6	263.382	1657.8
129.771	1150.7	951.636	261.843	1654.56
130.055	1182.17	901.7	246.412	1643.03
130.339	1217.91	832.546	212.523	1578.4
130.623	1271.41	877.507	207.248	1562.34
130.907	1227.43	802.534	211.438	1529.23
131.191	1273.02	731.7	186.092	1521.07
131.475	1308.12	749.213	168.823	1453.13
131.759	1336.25	713.93	171.415	1427.98
132.043	1369.15	636.148	184.606	1446.93
132.326	1396.04	671.523	185.615	1405.48
132.61	1355.16	728.366	157.944	1359.56
132.894	1345.79	644.894	163.799	1335.69
133.178	1351.06	647.743	193.432	1327.08
133.462	1349.12	663.923	200.73	1328.82
133.746	1342.21	672.921	191.18	1316.67
134.03	1350.43	686.759	193.085	1282.82
134.314	1393.18	645.279	188.165	1297.48
134.597	1423.23	659.937	197.088	1291.44
134.881	1445.09	654.875	202.978	1319.95
135.165	1462.3	665.95	216.744	1336.38
135.449	1457.71	673.104	234.665	1335.39
135.733	1448.5	671.268	253.307	1330.96
136.017	1515.81	714.649	279.892	1332.86
136.301	1553.32	604.743	278.317	1331.57
136.585	1573.9	622.988	319.08	1374.83
136.869	1540.66	577.415	328.866	1368.58
137.152	1503.18	530.697	336.791	1329.67
137.436	1489.74	532.941	364.55	1305.82
137.72	1477.21	537.415	390.247	1334.57
138.004	1461.58	502.458	381.823	1398.93
138.288	1441.49	448.499	394.006	1360.49
138.572	1426.93	418.535	396.138	1373.96
138.856	1373.79	419.346	405.302	1387.57
139.14	1277.31	424.279	411.57	1382.41
139.423	1188.11	407.376	396.765	1392.55
139.707	1212.55	414.538	400.978	1462.85
139.991	1122.2	387.537	366.801	1425.87
140.275	1118.2	403.474	331.443	1439.79
140.559	1121.96	411.161	323.54	1455.28
140.843	1069.42	405.18	315.182	1458.8
141.127	968.792	395.932	278.968	1445.84
141.411	927.35	373.407	244.181	1394.77
141.695	915.938	350.223	246.71	1507.2
141.978	885.996	382.231	214.203	1541
142.262	841.984	416.104	206.649	1519.05
142.546	780.878	428.906	199.945	1509.38
142.83	733.745	434.973	182.486	1520.31
143.114	746.385	471.935	180.965	1498.87
143.398	681.02	505.386	180.966	1580.15
143.682	686.76	520.248	163.393	1631.5
143.966	644.713	550.425	159.24	1673.8
144.25	627.609	547.907	158.208	1689.23
144.533	627.049	534.638	156.692	1715.52
144.817	590.789	559.034	155.421	1775.96
145.101	581.981	563.494	139.401	1715.57
145.385	564.45	627.836	145.716	1742.92
145.669	534.797	612.073	145.763	1690.38
145.953	539.67	656.875	144.589	1668.6
146.237	544.316	708.261	149.344	1642.68
146.521	524.367	707.158	157.205	1597.07
146.804	533.657	743.548	148.589	1655.41
147.088	464.895	691.659	119.07	1589.96
147.372	433.235	678.26	126.686	1578.29
147.656	455.11	665.481	140.787	1542.77
147.94	458.691	682.171	143.555	1506.53
148.224	438.844	715.646	135.528	1476.04
148.508	455.795	706.247	130.985	1427.52
148.792	417.005	661.771	131.095	1411.02
149.076	428.258	625.472	135.726	1355.89
149.359	411.458	589	130.743	1316.93
149.643	418.255	580.677	133.278	1328.04
149.927	432.488	585.927	132.137	1325.93
150.211	414.05	573.11	117.216	1257.97
150.495	391.324	543.162	128.104	1240.12
150.779	425.938	518.079	127.994	1269.99
151.063	436.271	513.941	126.678	1231.86
151.347	422.242	475.182	122.879	1234.41
151.631	414.711	452.217	126.212	1221.56
151.914	423.949	455.996	133.851	1168.52
152.198	419.144	412.082	126.306	1160.54
152.482	388.782	429.349	128.729	1144.86
152.766	410.343	391.171	131.348	1166.27
153.05	437.782	382.386	132.709	1181.67
153.334	437.754	403.954	126.783	1158.08
153.618	417.801	412.721	126.04	1122.81
153.902	413.51	379.199	141.198	1124.64
154.185	445.156	388.025	130.333	1130.03
154.469	410.283	349.056	124.215	1102.38
154.753	431.713	349.08	124.322	1066.6
155.037	460.313	366.327	126.593	1075.82
155.321	484.176	392.943	128.423	1055.67
155.605	487.486	402.151	130.001	982.836
155.889	435.291	338.82	133.402	993.31
156.173	545.935	327.54	123.27	962.386
156.457	528.73	357.988	124.193	950.625
156.74	508.834	370.317	136.157	963.237
157.024	536.201	351.305	139.808	964.02
157.308	580.506	328.123	136.552	926.725
157.592	576.677	331.925	145.27	869.464
157.876	552.215	305.272	161.427	908.658
158.16	549.588	362.069	153.114	841.051
158.444	630.904	327.591	142.576	810.53
158.728	675.536	333.712	143.03	778.813
159.012	696.968	372.97	156.98	755.915
159.295	733.417	385.488	166.632	750.811
159.579	728.081	381.381	136.251	716.41
159.863	790.629	423.989	162.44	698.95
160.147	822.679	404.004	159.486	700.42
160.431	885.159	451.574	173.052	667.821
160.715	929.916	491.071	179.685	637.797
160.999	970.973	485.985	171.287	622.697
161.283	1076.03	489.729	169.76	594.495
161.566	1140.74	520.514	175.675	567.761
161.85	1249.4	563.301	178.39	589.014
162.134	1354.12	566.075	199.166	570.274
162.418	1393.77	601.306	199.234	569.576
162.702	1443.12	643.96	189.139	567.904
162.986	1554.44	659.49	194.982	529.851
163.27	1597.67	706.845	211.809	487.599
163.554	1620.64	722.324	206.715	528.62
163.838	1675.81	718.308	219.767	518.034
164.121	1706.36	763.068	226.777	504.613
164.405	1757.97	808.303	228.537	490.612
164.689	1824.83	834.683	226.468	474.173
164.973	1854.78	880.954	219.878	463.781
165.257	1959.26	961.458	226.641	478.448
165.541	1958.32	921.255	246.333	473.079
165.825	2052.95	934.573	241.377	447.743
166.109	2174.11	997.07	234.569	415.703
166.392	2281.98	1038	243.263	420.686
166.676	2388.66	1014.21	263.183	457.361
166.96	2538.57	987.283	264.263	412.521
167.244	2579.39	996.129	271.059	401.799
167.528	2686.72	963.248	291.045	426.086
167.812	2809.35	942.302	303.798	444.48
168.096	2923.24	921.154	305.463	424.547
168.38	3017.4	916.343	308.795	400.34
168.664	3070.27	947.886	328.747	427.12
168.947	2979.88	868.376	340.531	386.627
169.231	2880.87	863.278	344.353	417.762
169.515	2841.74	904.559	374.085	438.733
169.799	2735.48	934.038	410.39	457.511
170.083	2639.6	955.255	426.877	459.573
170.367	2574.44	973.089	425.137	452.013
170.651	2309.65	948.222	450.847	489.061
170.935	2109.16	1002.26	482.289	459.63
171.219	1992.96	1029.96	523.263	467.42
171.502	1881.12	1048.63	549.14	472.744
171.786	1771.79	1088.72	578.278	498.437
172.07	1660.93	1148.32	622.547	522.123
172.354	1550.97	1197.18	677.337	510.029
172.638	1519.11	1214.52	730.995	559.632
172.922	1340.41	1273.04	806.677	557.642
173.206	1272.75	1319.24	850.501	540.271
173.49	1200.37	1377.72	932.876	529.848
173.773	1117.77	1459.4	1010.39	506.478
174.057	1048.61	1529.9	1072.93	478.145
174.341	984.523	1529.59	1211.1	503.605
174.625	974.767	1637.05	1321.62	507.251
174.909	931.417	1675.15	1440.03	540.012
175.193	828.76	1800.14	1593.03	567.874
175.477	778.463	1917.93	1755.65	543.9
175.761	774.918	2026.58	1898.56	507.005
176.045	739.14	2173.23	2029.27	514.292
176.328	680.35	2279.75	2235.06	500.376
176.612	698.65	2569.63	2356.98	517.549
176.896	671.92	2712.66	2475.82	485.571
177.18	592.071	2824.32	2567.21	484.275
177.464	552.645	2963.49	2652.08	497.288
177.748	562.718	3106.71	2703.82	483.747
178.032	526.938	3188.31	2649.33	435.542
178.316	546.937	3298.55	2551.22	450.173
178.6	522.703	3387.08	2514.02	424.997
178.883	530.801	3461.73	2418.89	416.008
179.167	503.203	3483.13	2264.64	405.965
179.451	468.608	3505.74	2070.43	386.833
179.735	457.963	3575.77	1879.73	371.046
180.019	400.669	3616.99	1755.52	385.877
180.303	433.768	3526.69	1582.62	370.892
180.587	396	3507.62	1462.39	326.263
180.871	399.525	3413.89	1341.89	307.874
181.154	392.082	3255.03	1228.93	323.247
181.438	364.92	3061.71	1118.46	337.3
181.722	360.323	2857.78	1006.5	311.361
182.006	353.615	2689.51	965.725	281.995
182.29	376.979	2459.62	905.756	318.497
182.574	353.462	2240.86	833.672	302.613
182.858	312.062	2020.79	788.462	287.42
183.142	297.713	1822.38	744.615	306.191
183.426	313.453	1658.86	681.159	334.728
183.709	306.285	1509.2	617.89	304.01
183.993	263.335	1350.17	565.116	253.218
184.277	320.946	1273.1	546.202	287.975
184.561	291.434	1163	482.512	301.901
184.845	263.044	1041.71	454.845	312.668
185.129	258.945	954.866	452.404	294.793
185.413	260.836	918.237	420.068	257.304
185.697	288.145	879.546	363.644	330.998
185.981	254.625	819.243	379.932	312.542
186.264	257.085	767.171	358.515	308.773
186.548	221.089	731.273	340.16	340.614
186.832	192.435	695.415	318.769	350.68
187.116	204.237	650.864	297.45	351.368
187.4	236.19	602.884	286.105	381.946
187.684	225.707	560.64	255.585	299.954
187.968	180.834	539.425	270.067	324.617
188.252	203.751	535.529	252.396	332.015
188.535	207.419	478.617	236.012	324.566
188.819	195.169	434.363	227.738	321.703
189.103	184.298	425.95	220.58	331.738
189.387	166.645	376.435	207.534	338.733
189.671	182.447	372.48	192.201	309.158
189.955	186.777	353.447	195.019	292.28
190.239	196.68	356.384	178.674	311.087
190.523	215.566	361.4	170.01	294.752
190.807	202.948	358.76	171.715	260.587
191.09	152.822	345.229	170.27	253.297
191.374	157.45	313.189	158.643	259.37
191.658	173.189	267.684	151.968	290.962
191.942	183.068	242.954	144.421	258.363
192.226	187.279	207.403	157.691	247.458
192.51	194.229	180.961	162.143	219.962
192.794	181.786	197.491	146.19	190.889
193.078	142.838	244.77	126.204	195.29
193.361	174.196	191.021	127.078	154.469
193.645	184.046	212.787	112.48	203.278
193.929	171.973	203.923	115.085	162.707
194.213	150.374	189.892	124.458	181.059
194.497	150.583	175.304	119.814	190.845
194.781	174.43	154.674	103.297	153.034
195.065	188.892	126.848	98.971	128.163
195.349	176.25	121.201	104.802	132.605
195.633	198.325	144.35	100.117	164.145
195.916	177.868	110.8	105.833	151.089
196.2	177.001	99.2717	108.114	139.875
196.484	190.779	96.0415	105.23	136.412
196.768	187.136	94.9685	101.574	130.374
197.052	158.623	143.148	98.7354	120.237
197.336	178.324	104.216	85.2042	100.849
197.62	179.137	121.162	98.3299	106.671
197.904	188.959	94.1486	93.7641	119.052
198.188	192.199	79.985	94.4274	120.624
198.471	185.312	94.8487	94.6262	103.307
198.755	187.868	108.282	85.1074	76.9277
199.039	232.557	79.0178	89.2733	70.3701
199.323	207.453	84.5847	93.6488	64.6182
199.607	202.723	96.0237	84.2901	68.6437
199.891	186.753	82.7194	85.9555	81.8444
200.175	195.539	79.2865	86.8763	95.0454
200.459	216.468	92.0178	87.8585	85.5746
200.742	212.255	99.3196	93.2704	54.0678
201.026	207.069	93.8906	79.0799	74.8334
201.31	258.349	93.1553	74.7041	56.2516
201.594	258.673	72.3074	73.4091	32.6296
201.878	251.528	72.0559	71.4395	66.9129
202.162	256.395	82.5683	72.261	94.182
202.446	268.047	91.1021	77.0188	89.2408
202.73	266	96.1562	79.9998	90.0004
203.014	237.087	94.8925	67.2012	93.6522
203.297	260.027	117.901	62.9371	69.4428
203.581	222.332	127.166	74.0007	70.6485
203.865	217.749	143.794	70.8613	90.3165
204.149	225.713	152.167	64.0939	84.77
204.433	228.302	148.14	64.1386	57.2505
204.717	245.121	146.06	63.8233	61.7233
205.001	204.719	103.662	62.1168	60.1945
205.285	200.169	149.283	57.9606	56.2425
205.569	178.849	136.045	59.8105	76.3232
205.852	183.905	141.194	64.3152	82.5618
206.136	182.563	165.083	66.3706	99.3071
206.42	154.467	183.287	63.6895	118.608
206.704	147.82	197.341	60.273	71.4765
206.988	180.753	198.466	71.3714	82.7768
207.272	144.43	188.504	67.4239	62.3742
207.556	156.29	179.091	59.7189	83.4445
207.84	181.486	207.14	58.6847	85.1394
208.123	173.795	241.952	61.13	82.759
208.407	138.343	246.014	60.6237	92.0601
208.691	147.048	244.515	60.0386	58.0269
208.975	177.04	312.24	72.9583	74.4492
209.259	157.184	296.297	84.2318	83.1384
209.543	167.553	315.669	73.3765	77.1987
209.827	150.023	303.297	70.4108	67.2436
210.111	134.036	255.099	75.0429	69.7947
210.395	160.544	227.276	72.4784	82.7211
210.678	156.104	260.562	71.2502	69.5567
210.962	139.519	217.265	92.6038	77.4382
211.246	124.101	251.256	96.6613	67.1679
211.53	137.528	215.764	84.36	57.6005
211.814	141.496	183.774	81.6975	48.786
212.098	148.672	195.787	90.3259	48.2047
212.382	173.621	224.052	96.0295	68.3603
212.666	132.073	221.145	99.6395	111.023
212.949	100.572	229.26	88.6441	99.2526
213.233	133.923	232.644	83.4788	104.544
213.517	134.039	232.441	76.7489	68.9808
213.801	135.343	246.816	75.3603	52.2415
214.085	142.926	261.065	72.0344	65.2511
214.369	136.166	245.403	62.2951	65.3703
214.653	157.932	214.225	83.9336	44.2482
214.937	152.916	232.265	78.0628	64.9165
215.221	151.536	171.36	70.6439	56.5354
215.504	154.283	153.914	74.0002	58.7459
215.788	179.268	164.91	76.8718	76.691
216.072	180.553	156.902	76.0721	91.38
216.356	122.797	123.045	78.3172	92.0514
216.64	174.547	149.488	79.0578	126.758
216.924	205.825	120.515	79.1692	67.9596
217.208	209.625	139.783	94.2566	71.3895
217.492	207.193	130.944	94.9507	85.8235
217.776	226.6	119.696	89.4001	77.3846
218.059	261.241	119.214	91.7445	78.3465
218.343	277.238	111.024	103.475	129.457
218.627	269.66	116.405	105.185	113.392
218.911	280.455	105.418	111.049	116.969
219.195	362.024	155.402	105.073	127.651
219.479	415.914	189.417	119.646	96.8595
219.763	466.332	178.605	137.708	98.8102
220.047	542.1	163.715	147.984	134.916
220.33	636.224	199.782	158.325	128.048
220.614	757.936	212.057	159.184	138.532
220.898	867.632	278.53	182.928	128.597
221.182	959.647	287.846	208.28	157.187
221.466	1076.71	358.673	221.679	155.549
221.75	1183.55	430.615	264.902	136.344
222.034	1219.63	473.716	320.194	126.834
222.318	1152.5	544.346	331.297	131.952
222.602	1031.47	635.668	405.079	140.687
222.885	934.595	740.782	450.908	148.569
223.169	836.29	828.335	525.242	117.143
223.453	725.822	928.584	575.502	137.455
223.737	642.968	995.984	626.267	166.972
224.021	585.097	1018.48	677.958	169.301
224.305	512.381	1036.86	697.092	169.767
224.589	488.547	1040.53	736.562	195.574
224.873	417.249	1010.38	758.339	176.732
225.156	353.159	931.349	713.665	174.056
225.44	336.299	765.773	671.315	197.389
225.724	317.544	656.029	623.799	218.995
226.008	287.574	630.835	564.462	240.802
226.292	286.781	563.758	506.025	277.158
226.576	249.473	483.02	413.29	218.834
226.86	221.247	432.403	396.976	248.758
227.144	195.843	417.199	361.777	278.438
227.428	197.834	352.947	325.643	306.079
227.711	207.532	287.879	294.687	306.392
227.995	203.815	259.43	275.329	292.727
228.279	188.926	240.975	267.935	303.125
228.563	189.914	204.929	235.259	290.387
228.847	188.344	200.864	227.412	291.295
229.131	156.588	187.594	206.982	335.649
229.415	158.872	153.651	196.363	323.088
229.699	135.07	145.909	174.606	308.877
229.983	108.068	163.033	152.439	311.422
230.266	155.296	151.319	162.951	291.657
230.55	128.762	110.396	162.136	318.402
230.834	102.346	130.487	130.454	309.967
231.118	87.3131	106.736	138.124	307.264
231.402	78.0309	95.553	129.898	318.955
231.686	84.983	120.863	130.54	362.287
231.97	97.0986	135.777	139.231	417.698
232.254	101.22	94.6582	127.187	443.621
232.537	149.756	116.581	126.976	445.906
232.821	105.541	67.7681	118.373	480.474
233.105	92.1157	97.7225	122.899	495.994
233.389	66.4658	77.215	122.22	525.761
233.673	58.7235	48.0828	117.478	549.42
233.957	74.4131	41.4947	111.085	593.234
234.241	78.3163	42.7743	105.003	688.821
234.525	40.0766	54.9793	108.721	746.823
234.809	101.314	30.4125	93.2302	931.114
235.092	102.921	38.313	97.7505	1110.98
235.376	98.2105	29.1243	96.4859	1239.26
235.66	73.8411	48.9365	93.6824	1408.22
235.944	62.6397	63.4255	85.5618	1636.63
236.228	96.5658	24.95	71.3558	1843.46
236.512	96.9488	39.8809	81.4265	1941.35
236.796	92.3132	77.8131	86.5917	2080.09
237.08	91.5314	51.0408	87.9666	2155.7
237.364	112.706	55.5933	86.2917	2115.48
237.647	113.114	37.564	84.6703	1996.51
237.931	93.6348	13.4359	85.1727	1838.47
238.215	82.6542	22.3375	86.7248	1663.27
238.499	79.3477	8.14714	84.729	1483.33
238.783	76.0412	-0.07843	76.8681	1300.9
239.067	56.8756	49.5413	85.4889	1098.34
239.351	80.6587	46.0752	77.3634	982.926
239.635	88.7818	33.2707	66.649	885.029
239.918	62.0869	32.3699	65.6738	785.5
240.202	45.2534	30.1982	71.5733	690.186
240.486	98.6468	13.6504	69.6399	572.587
240.77	64.3365	31.2575	74.6959	489.156
241.054	65.4192	17.7223	63.2718	439.915
241.338	68.1041	32.2758	62.7565	416.498
241.622	81.7295	44.6332	61.5134	379.215
241.906	85.3381	42.4805	64.7016	353.248
242.19	83.857	33.6921	69.6131	350.133
242.473	124.319	33.4181	54.7983	318.393
242.757	122.737	57.7531	52.2142	272.841
243.041	87.692	69.8978	57.9108	266.693
243.325	67.4411	54.122	60.4866	246.274
243.609	91.4945	55.7871	64.3227	223.055
243.893	106.816	51.6337	59.8867	212.409
244.177	90.3226	26.1227	51.993	209.639
244.461	90.0078	14.0674	59.3886	190.73
244.745	108.247	49.6071	53.3572	149.529
245.028	92.7883	35.444	52.38	173.138
245.312	72.0113	16.621	56.4483	150.367
245.596	63.1869	22.5888	48.0353	146.32
245.88	71.597	27.6626	46.5566	148.699
246.164	84.8121	30.0006	51.4239	153.655
246.448	80.8331	50.4775	43.6757	168.673
246.732	51.0033	43.7469	52.0498	118.415
247.016	83.9018	32.9152	47.7406	112.537
247.299	76.4938	39.5307	58.917	138.882
247.583	75.9913	38.3967	55.492	136.399
247.867	82.6524	39.802	49.7097	125.733
248.151	95.9666	48.389	52.3138	117.734
248.435	116.577	50.6255	57.9904	104.823
248.719	125.006	26.786	52.1496	98.7867
249.003	97.9575	59.9189	50.4256	108.395
249.287	96.157	54.7501	53.2803	140.896
249.571	108.552	61.4916	54.7723	115.712
249.854	103.851	78.5301	47.8478	97.7962
250.138	89.5137	84.9197	39.4836	99.9485
250.422	82.1791	78.5412	40.6462	100.433
250.706	69.6995	91.4321	51.0042	109.297
250.99	92.7391	74.386	61.4654	110.309
251.274	105.318	49.9914	48.5371	116.063
251.558	110.144	75.4298	51.7751	113.628
251.842	84.5687	88.6102	50.0328	110.661
252.125	81.2129	88.5323	50.1519	99.8791
252.409	106.312	96.6575	57.1223	81.9873
252.693	81.8518	104.762	53.6723	76.3008
252.977	114.781	76.3294	50.2222	78.1149
253.261	98.582	60.7064	51.8765	89.1163
253.545	104.26	40.4083	52.1428	127.59
253.829	98.8845	46.9908	48.7552	107.841
254.113	100.36	46.1189	48.6834	83.039
254.397	102.466	22.9976	49.9657	92.3156
254.68	77.1991	16.2008	45.2589	105.63
254.964	79.5356	71.6659	51.2257	115.732
255.248	80.9453	66.6849	50.3632	89.098
255.532	85.6943	32.4472	53.0799	108.762
255.816	101.188	28.7561	60.1624	110.781
256.1	95.1728	40.9554	58.6465	114.289
256.384	99.308	51.0277	51.825	123.559
256.668	139.089	47.8646	49.5312	116.967
256.952	112.864	15.8185	43.1543	88.3509
257.235	134.99	77.2912	61.2794	97.9268
257.519	94.6799	47.9699	51.5688	109.08
257.803	82.8624	54.9937	44.9597	105.731
258.087	102.805	64.8596	53.2215	112.794
258.371	98.6651	67.6932	57.3632	116.742
258.655	68.0129	70.2913	47.7061	106.394
258.939	102.681	61.1362	48.9376	114.88
259.223	116.65	40.7737	46.2359	162.47
259.506	114.602	27.6611	51.1569	154.082
259.79	110.715	28.5003	54.9871	147.771
260.074	122.753	58.8983	46.8929	131.698
260.358	126.064	83.4061	43.7348	107.687
260.642	106.089	77.2942	50.9786	94.0583
260.926	82.5582	53.4674	52.5225	105.429
261.21	81.3511	26.2145	48.1204	112.474
261.494	72.8731	41.9468	49.8479	133.332
261.778	102.544	53.3333	45.069	126.319
262.061	122.249	62.5848	49.2342	144.258
262.345	106.988	76.8836	55.0348	131.049
262.629	88.7466	70.3498	54.2195	103.162
262.913	104.379	29.799	48.0548	120.171
263.197	116.366	22.3109	47.1913	153.701
263.481	98.387	68.274	46.328	131.373
263.765	96.4588	29.8506	49.3714	138.684
264.049	112.722	34.739	55.9954	139.456
264.333	98.053	42.0487	58.6031	137.489
264.616	87.163	40.6858	58.5436	135.864
264.9	110.585	37.798	57.799	130.593
265.184	120.629	27.486	53.4584	121.061
265.468	83.6353	33.7175	55.1868	147.944
265.752	98.7702	34.7906	58.5971	142.32
266.036	87.7392	59.1064	56.3497	134.778
266.32	92.5587	47.403	57.4569	149.164
266.604	119.033	39.6122	51.8804	154.535
266.887	129.071	57.2676	40.9373	142.304
267.171	104.059	67.2453	37.6524	144.966
267.455	145.617	49.1754	35.7911	182.719
267.739	104.767	54.5411	52.9634	156.023
268.023	93.3205	62.9295	43.786	186.757
268.307	91.3963	63.8037	45.727	189.124
268.591	105.024	70.2571	47.6554	194.219
268.875	121.546	63.553	47.2279	200.458
269.159	118.052	47.577	49.8772	195.602
269.442	90.2973	84.95	52.5352	210.687
269.726	93.0661	79.751	56.8772	236.857
270.01	120.289	101.642	51.5213	233.506
270.294	126.542	98.6408	48.214	252.204
270.578	127.254	124.076	42.26	252.292
270.862	112.791	129.239	45.1572	240.559
271.146	91.1502	93.7574	54.6048	241.464
271.43	91.6317	74.8178	52.8265	263.587
271.714	100.56	93.5827	50.2558	292.282
271.997	122.44	82.4666	50.2562	332.324
272.281	147.204	64.7185	51.6434	356.642
272.565	130.94	75.6962	47.9613	360.157
272.849	100.645	79.8578	45.1957	398.977
273.133	102.088	72.6219	45.1719	457.3
273.417	134.224	72.7161	46.9088	494.828
273.701	126.543	71.4972	51.4527	546.048
273.985	155.253	64.7507	30.5824	586.784
274.268	115.564	52.3712	50.8557	658.098
274.552	120.376	56.3413	50.7475	731.294
274.836	135	63.5607	50.2868	817.645
275.12	140.559	74.6392	49.3001	914.053
275.404	146.842	73.9513	46.7894	1026.72
275.688	161.42	48.5035	51.3817	1170.09
275.972	129.01	93.1904	52.1397	1313.09
276.256	157.46	75.2779	53.8782	1489.56
276.54	152.482	92.7666	50.5325	1555.27
276.823	146.343	91.4823	54.0397	1646.55
277.107	154.761	94.5931	62.4093	1696.54
277.391	174.746	101.138	67.8794	1684.05
277.675	182.679	93.6372	65.0764	1630.49
277.959	149.057	86.1343	57.283	1504.99
278.243	149.226	80.2446	59.0142	1357.11
278.527	174.92	82.2647	63.2854	1141.39
278.811	213.168	90.5286	68.3178	1020.73
279.094	228.738	84.9846	68.0207	895.888
279.378	240.416	81.4912	63.3118	770.033
279.662	271.249	93.7202	57.0069	683.804
279.946	317.426	111.13	51.8888	633.123
280.23	371.656	119.932	56.4886	555.242
280.514	420.526	115.749	72.1421	473.544
280.798	451.59	73.2836	66.0375	438.578
281.082	501.871	65.5821	63.8842	384.959
281.366	553.285	88.927	62.8154	340.69
281.649	577.82	109.977	61.574	327.97
281.933	576.757	110.349	64.3696	328.579
282.217	591.394	106.807	70.7117	301.967
282.501	619.4	85.3936	55.056	292.471
282.785	619.773	84.4724	62.4934	306.865
283.069	560.541	118.382	62.1059	334.311
283.353	540.465	127.566	61.213	356.367
283.637	534.822	116.985	64.6297	374.224
283.921	506.286	126.036	65.2835	387.499
284.204	466.815	165.588	59.9586	394.536
284.488	439.321	163.768	79.2386	413.613
284.772	447.798	204.82	81.849	363.191
285.056	388.518	217.262	86.0867	356.819
285.34	339.277	209.527	90.3797	349.001
285.624	322.219	197.289	104.912	342.183
285.908	330.622	211.387	122.496	322.859
286.192	319.077	247.212	135.779	302.209
286.475	241.872	253.792	155.034	315.747
286.759	231.652	255.684	192.285	245.643
287.043	249.443	271.024	208.56	227.934
287.327	233.699	304.834	262.345	251.793
287.611	256.487	319.473	309.797	214.551
287.895	253.445	356.535	341.998	193.619
288.179	219.094	395.895	353.676	210.628
288.463	210.422	386.499	333.85	217.543
288.747	223.699	372.055	279.207	223.066
289.03	238.278	405.294	225.344	176.987
289.314	251.982	414.541	198.639	215.443
289.598	265.262	428.398	156.169	266.675
289.882	262.232	462.608	126.236	295.91
290.166	277.598	495.594	107.907	321.884
290.45	306.437	518.478	97.5571	368.366
290.734	303.306	548.388	97.572	436.078
291.018	326.467	575.173	77.1921	524.158
291.302	364.489	623.926	79.0472	578.239
291.585	411.71	589.834	70.8068	690.889
291.869	444.024	598.229	65.6337	778.235
292.153	483.741	591.145	62.6557	809.671
292.437	565.508	580.954	61.5693	819.573
292.721	646.933	577.603	60.1278	807.612
293.005	636.622	509.6	54.8864	708.56
293.289	789.611	456.458	67.9506	669.397
293.573	932.053	428.089	64.7771	531.777
293.856	1143.73	378.904	62.807	405.989
294.14	1334.21	334.559	61.0248	360.066
294.424	1543.43	327.405	61.5348	323.872
294.708	1771.53	336.447	61.1812	292.939
294.992	1934.12	333.366	55.7803	288.352
295.276	1954.72	355.462	50.1333	218.645
295.56	2057.71	322.672	48.278	216.957
295.844	1870.97	285.5	40.1234	197.363
296.128	1691.79	272.834	50.5637	188.174
296.411	1488.26	232.667	46.2784	163.92
296.695	1298.19	195.213	35.6167	146.068
296.979	1154.32	171.212	34.8488	154.678
297.263	1036.19	141.215	41.2877	171.998
297.547	923.963	170.129	41.3633	155.945
297.831	803.153	160.733	43.0988	149.923
298.115	778.825	119.472	39.3066	107.392
298.399	730.754	174.716	47.2295	125.832
298.683	681.262	187.235	43.9153	141.387
298.966	694.312	183.975	36.6301	130.682
299.25	751.49	208.501	37.9486	116.042
299.534	748.507	198.497	38.681	123.374
299.818	716.93	218.553	29.2673	160.407
300.102	753.726	196.033	44.0872	128.2
300.386	767.991	239.141	44.6688	128.934
300.67	763.195	227.924	40.5395	126.448
300.954	759.645	210.317	40.6737	118.921
301.237	744.692	210.161	44.2923	109.149
301.521	716.361	222.714	44.4305	107.871
301.805	715.715	255.343	39.1317	129.046
302.089	692.754	220.607	46.1079	113.396
302.373	676.196	233.402	40.3528	118.964
302.657	671.344	216.503	41.4569	138.087
302.941	720.227	213.851	43.9966	145.111
303.225	749.303	197.806	48.0161	128.877
303.509	761.631	186.985	52.2634	117.617
303.792	788.566	200.151	50.6064	135.592
304.076	759.603	166.01	38.3906	145.917
304.36	798.565	178.363	51.4743	120.665
304.644	814.47	156.018	40.7082	135.093
304.928	862.552	129.639	43.7942	126.569
305.212	848.499	136.413	45.0262	119.753
305.496	836.895	133.062	39.7369	111.86
305.78	848.87	119.707	35.7462	108.615
306.063	834.913	130.219	38.0407	113.959
306.347	822.832	116.269	33.177	92.3972
306.631	821.747	77.1468	33.2907	132.599
306.915	765.013	129.044	38.9383	147.807
307.199	694.213	134.271	45.7246	129.743
307.483	659.202	116.779	45.5471	116.497
307.767	626.839	100.605	43.2458	100.703
308.051	570.276	100.573	42.0259	97.6413
308.335	519.849	117.475	39.3015	126.985
308.618	515.623	121.379	39.1779	100.141
308.902	414.566	127.458	36.5598	146.437
309.186	412.662	96.8537	33.0526	111.651
309.47	415.339	108.96	35.4717	120.818
309.754	373.105	90.2506	37.2426	132.677
310.038	317.028	74.7254	35.2236	133.725
310.322	278.84	91.9518	32.4525	130.103
310.606	251.194	99.562	32.8902	127.515
310.889	250.116	108.779	31.4738	156.999
311.173	225.86	96.524	36.5991	150.921
311.457	238.799	67.5184	31.8518	150.267
311.741	234.418	69.9603	29.5737	158.097
312.025	219.779	73.6433	37.5807	158.702
312.309	187.429	82.1112	43.6784	154.971
312.593	162.03	82.7524	40.1073	165.629
312.877	192.964	44.3639	38.4613	196.574
313.161	205.944	64.566	46.0414	197.048
313.444	175.029	83.8299	29.2602	168.978
313.728	189.303	94.133	29.4732	185.41
314.012	189.61	79.3065	34.091	171.788
314.296	183.16	68.1654	39.8235	171.852
314.58	179.337	76.0916	43.9494	171.074
314.864	172.348	102.029	42.8433	163.568
315.148	160.163	127.067	37.0163	189.349
315.432	194.271	83.6171	42.2992	156.289
315.716	173.896	109.955	41.3126	208.759
315.999	178.155	106.625	32.0971	205.946
316.283	172.048	77.4074	34.308	196.508
316.567	158.658	72.8916	32.1816	203.983
316.851	149.487	95.8271	31.4375	208.368
317.135	148.502	97.1342	38.0565	199.678
317.419	153.215	56.3549	38.3339	208.524
317.703	175.991	132.258	45.1267	232.964
317.987	165.65	106.055	31.0831	237.349
318.27	153.429	110.935	38.3494	234.966
318.554	156.991	113.001	39.4259	225.817
318.838	149.18	111.275	40.3279	234.602
319.122	138.794	105.84	40.3711	246.9
319.406	137.608	106.502	38.7527	257.332
319.69	128.417	121.227	42.7971	290.106
319.974	135.507	75.3851	39.3124	270.352
320.258	119.967	73.7646	38.4387	321.04
320.542	124.756	69.1159	32.9322	341.77
320.825	131.223	77.2304	36.2306	357.533
321.109	156.276	95.5144	42.7193	367.727
321.393	156.095	100.039	35.917	381.487
321.677	124.998	76.8085	25.3657	397.98
321.961	139.198	46.8494	42.6793	405.154
322.245	131.565	45.571	39.3063	457.396
322.529	130.002	70.2872	37.4361	474.981
322.813	105.676	88.6909	35.6717	472.03
323.097	134.261	91.811	34.6389	511.519
323.38	160.453	84.688	33.234	517.011
323.664	158.201	75.0467	30.3078	540.779
323.948	154.228	78.0737	27.0246	600.647
324.232	170.153	99.3558	27.8915	597.725
324.516	137.856	75.3599	38.3511	680.163
324.8	148.945	72.8602	40.1005	723.935
325.084	117.177	99.3576	31.1153	775.506
325.368	112.052	91.633	32.7396	822.911
325.651	125.543	81.345	36.8132	843.066
325.935	145.105	85.143	37.5354	874.084
326.219	144.913	94.772	35.2027	955.912
326.503	112.594	98.0911	32.507	1056.51
326.787	154.172	91.3067	34.1464	1075.39
327.071	67.7576	88.6358	28.0228	1138.39
327.355	107.139	46.5409	27.2241	1194.67
327.639	118.362	88.424	39.0621	1221.7
327.923	124.175	92.8401	42.0659	1261.07
328.206	112.494	82.1038	37.5609	1307.64
328.49	91.3652	113.011	38.6028	1346.42
328.774	105.108	142.994	47.3774	1372.78
329.058	110.82	90.5546	48.1354	1342.51
329.342	111.417	122.344	43.7607	1360.89
329.626	142.544	93.1229	34.5124	1350.84
329.91	142.832	119.463	38.2122	1365.11
330.194	121.582	121.01	40.6531	1311.51
330.478	118.894	123.185	38.9852	1231.81
330.761	131.825	138.683	38.1894	1185.95
331.045	120.463	121.034	40.022	1155.68
331.329	101.967	99.1346	38.9861	1094.81
331.613	111.836	129.147	35.4695	1013.05
331.897	83.2301	154.031	40.1567	999.53
332.181	90.1663	193.137	37.8965	932.532
332.465	115.056	209.836	32.9335	847.307
332.749	107.381	196.261	34.7694	787.955
333.032	93.0207	186.679	39.691	772.258
333.316	130.814	201.714	38.3327	768.474
333.6	168.979	183.873	37.5071	702.244
333.884	140.629	134.903	27.8322	648.626
334.168	160.117	153.921	40.6211	603.488
334.452	175.194	155.713	36.2409	563.632
334.736	204.759	138.231	38.6352	491.97
335.02	216.131	119.751	38.5422	454.137
335.304	241.121	111.14	31.156	454.421
335.587	312.019	104.909	27.5607	434.076
335.871	356.136	88.9876	35.7311	380.366
336.155	446.554	106.868	39.2507	331.071
336.439	566.552	128.876	40.942	357.348
336.723	567.035	108.134	37.5321	306.782
337.007	545.282	74.4089	39.9693	278.92
337.291	515.763	61.6253	36.8441	285.241
337.575	454.499	64.3803	33.0673	277.928
337.858	363.895	70.4128	35.9918	234.2
338.142	286.234	93.1449	34.2942	204.84
338.426	209.343	115.077	27.2596	244.753
338.71	209.945	88.788	36.9407	210.432
338.994	205.26	102.119	33.7205	217.381
339.278	191.337	121.55	37.4159	190.612
339.562	162.642	103.959	40.2785	188.557
339.846	130.773	90.322	38.3366	180.673
340.13	112.998	104.137	36.429	147.242
340.413	111.519	103.935	38.2481	145.955
340.697	103.832	109.738	33.5088	161.718
340.981	125.163	105.447	40.5524	157.316
341.265	136.12	78.1714	38.0211	123.39
341.549	97.663	89.0063	38.6513	132.457
341.833	95.9364	96.4531	38.7171	122.628
342.117	96.4922	86.4602	39.5179	104.873
342.401	68.0573	89.0906	39.3229	113.503
342.685	53.8169	108.071	35.9941	139.535
342.968	89.1163	59.3072	38.6498	131.912
343.252	90.6762	99.9235	31.72	107.253
343.536	83.4538	73.7417	25.4061	124.243
343.82	56.0703	103.966	34.3009	116.493
344.104	68.7212	99.4228	31.8076	81.5738
344.388	75.3114	87.4994	33.9071	70.8197
344.672	63.457	86.8381	37.7487	85.4134
344.956	70.0607	87.7584	34.1333	96.9946
345.239	95.0375	98.1834	42.4431	113.63
345.523	39.7479	70.9867	35.3969	111.863
345.807	42.1885	69.3242	26.6005	128.495
346.091	41.2616	85.005	35.1289	98.5218
346.375	46.6581	75.7739	35.8202	91.0056
346.659	52.2232	59.6258	37.4284	103.089
346.943	47.0632	51.625	37.9845	93.9104
347.227	47.1922	50.3622	35.9659	78.3235
347.511	74.8165	51.9337	39.9078	105.992
347.794	64.2334	63.1356	38.1462	64.8732
348.078	59.6493	46.4078	36.3922	89.3965
348.362	68.1331	32.9447	45.7646	103.708
348.646	53.3091	42.2867	44.8396	91.9109
348.93	45.5508	75.609	38.2749	85.8919
349.214	47.9508	78.8596	39.1253	92.4604
349.498	62.8287	48.5706	44.6238	112.559
349.782	72.315	27.5847	42.748	131.267
350.066	10.0979	4.02819	40.2597	97.839
350.349	42.5101	39.3897	39.2641	98.71
350.633	40.1664	19.6026	37.5326	126.623
350.917	53.1581	59.4709	35.0426	133.145
351.201	89.609	71.6882	34.2251	111.25
351.485	69.0332	52.6069	34.7114	108.331
351.769	47.6761	42.2458	35.5934	125.801
352.053	81.2489	51.3037	36.5077	130.408
352.337	63.2653	42.6477	37.4702	118.023
352.62	28.0542	43.2431	38.3021	120.581
352.904	71.862	28.5287	43.5924	117.952
353.188	48.5907	56.9649	43.4517	137.023
353.472	28.364	28.4023	36.7363	182.731
353.756	32.5014	4.20505	35.4462	180.937
354.04	45.0179	0.164	37.2287	164.111
354.324	41.02	12.6396	40.261	173.329
354.608	25.789	45.2501	45.5633	188.954
354.892	49.3966	63.1459	38.3055	199.64
355.175	40.7819	61.4846	39.3023	201.388
355.459	59.5908	53.3343	35.205	216.434
355.743	45.1414	31.1009	32.2215	196.641
356.027	45.0268	33.479	40.2103	185.062
356.311	50.514	43.9094	42.945	175.412
356.595	44.3329	38.257	38.086	153.48
356.879	23.1745	21.3468	35.8796	129.164
357.163	0.00351	16.5331	34.2042	125.281
357.447	43.6652	29.5487	28.4329	116.476
357.73	38.0221	49.7826	42.0219	118.071
358.014	44.1906	36.6527	42.2372	112.821
358.298	29.399	25.8278	37.0283	100.253
358.582	30.5868	28.7385	31.3687	99.1503
358.866	42.4569	31.3743	30.3056	82.459
359.15	43.0897	30.4442	36.2531	68.2788
359.434	38.9737	35.2329	40.9027	95.0466
359.718	49.7537	40.7353	36.3987	80.3253
360.001	52.4948	44.1454	39.445	100.993
360.285	19.5858	35.8311	38.2577	69.8375
360.569	45.0243	13.4676	37.6011	94.7845
360.853	63.9794	28.3632	36.7358	80.1017
361.137	55.3104	49.4237	33.3153	66.755
361.421	43.8434	55.7959	33.1165	66.9464
361.705	38.1466	56.0437	33.5439	58.518
361.989	31.3399	70.543	30.6553	57.5679
362.273	38.8983	31.7686	36.681	67.1462
362.556	33.0627	41.4727	36.2064	63.5552
362.84	65.1026	46.2375	34.6771	69.9332
363.124	22.1262	52.5621	36.8381	61.4551
363.408	5.57849	59.6303	38.8756	52.0084
363.692	23.2223	47.4551	37.3192	31.8178
363.976	41.0286	40.2296	33.1475	33.4454
364.26	45.1223	53.6852	34.1526	60.68
364.544	12.0417	41.3618	38.8358	86.3589
364.827	22.7583	38.1066	38.497	43.3156
365.111	25.8663	43.4926	30.0186	67.8689
365.395	24.6264	35.7268	32.7423	54.4664
365.679	48.011	39.0836	39.6662	48.9887
365.963	60.4665	38.7302	34.9359	39.8162
366.247	59.6093	51.8104	33.2112	48.0243
366.531	60.9247	60.5374	33.9466	59.9152
366.815	42.9895	44.038	32.4609	44.2662
367.099	50.4325	24.7302	32.3809	40.4572
367.382	51.3507	33.1416	34.1135	0.60088
367.666	63.4108	39.2941	33.5822	30.9843
367.95	62.9851	45.3389	34.8762	57.1446
368.234	40.4507	36.0662	35.5272	60.0252
368.518	35.6537	17.4071	36.9133	57.8486
368.802	48.927	14.35	35.4405	50.8037
369.086	45.7503	34.6111	35.6652	40.0767
369.37	30.54	29.2104	42.1804	34.2541
369.654	33.3374	34.7326	34.7091	40.8924
369.937	73.1965	52.6846	39.7881	35.5152
370.221	77.6624	44.3323	40.2114	59.0652
370.505	95.7834	44.1908	40.5031	63.411
370.789	93.2336	54.4976	39.2621	52.5296
371.073	84.9284	50.0874	39.4033	46.7847
371.357	79.78	32.6182	41.925	38.8141
371.641	78.6275	33.418	41.8306	22.8644
371.925	139.518	58.6414	37.6058	51.1403
372.208	156.926	62.2386	38.9368	62.2221
372.492	153.118	66.1762	25.6917	44.6603
372.776	170.287	56.2495	33.5805	36.3772
373.06	199.134	61.697	39.5451	46.2376
373.344	243.038	57.0259	37.6992	43.5538
373.628	273.408	46.9723	33.884	37.3062
373.912	281.314	67.6418	36.2315	55.0668
374.196	287.389	50.0127	46.7297	48.0321
374.48	270.657	53.5159	42.2735	58.6995
374.763	260.251	60.1735	39.6774	43.9671
375.047	221.753	63.6703	43.4525	49.8662
375.331	192.712	63.0158	42.5144	61.1798
375.615	181.402	69.0809	44.8635	57.2854
375.899	144.344	71.1122	48.7838	56.8751
376.183	90.6857	47.8096	42.8668	66.9324
376.467	110.153	67.9319	53.7887	57.3055
376.751	119.453	56.0483	48.6471	56.6617
377.035	114.125	50.4218	48.0884	65.8334
377.318	113.282	66.6481	45.748	52.6459
377.602	107.063	74.6963	54.7011	57.5821
377.886	104.948	87.1014	58.3212	66.5452
378.17	101.009	101.853	60.3076	61.4519
378.454	104.688	84.3406	65.2015	66.3825
378.738	99.5141	66.5893	68.2089	66.3231
379.022	95.0285	91.9703	86.5635	74.4121
379.306	107.488	108.613	75.7033	58.6681
379.589	91.4477	113.369	82.333	64.4077
379.873	112.397	128.84	95.0835	54.3728
380.157	125.369	136.133	97.6013	66.6427
380.441	111.59	150.854	111.958	69.2703
380.725	122.311	180.128	124.272	82.3957
381.009	87.1181	152.255	140.616	71.2769
381.293	114.715	229.454	175.733	62.9931
381.577	102.188	243.114	207.589	61.07
381.861	123.154	284.334	237.761	85.3315
382.144	153.63	315.091	287.159	93.9299
382.428	169.233	330.657	347.996	77.3397
382.712	162.764	321.73	380.739	76.465
382.996	143.534	282.348	387.588	110.944
383.28	185.655	275.442	360.381	127.304
383.564	209.785	191.622	344.988	143.193
383.848	237.613	169.21	296.809	136.734
384.132	252.647	141.46	237.51	133.804
384.416	281.102	121.113	186.313	127.853
384.699	288.068	119.133	146.492	122.61
384.983	292.542	128.979	122.535	121.862
385.267	323.971	133.606	106.192	113.887
385.551	315.727	100.627	107.787	159.307
385.835	313.389	123.471	91.6982	170.669
386.119	306.48	96.8925	78.9798	136.67
386.403	308.201	89.2364	74.7316	125.816
386.687	299.034	109.176	77.3576	142.394
386.97	291.975	124.908	70.6235	160.737
387.254	308.023	120.608	53.9967	152.467
387.538	342.853	108.732	57.3955	119.542
387.822	337.701	115.256	66.0105	154.02
388.106	363.712	124.311	77.1851	123.563
388.39	356.521	181.095	69.7208	147.743
388.674	421.161	179.99	62.8891	178.134
388.958	476.236	163.995	63.5903	169.569
389.242	486.133	180.9	63.0652	155.184
389.525	499.383	222.824	59.7322	163.844
389.809	568.323	240.644	64.3201	163.983
390.093	659.433	217.283	57.8038	186.856
390.377	667.085	294.893	58.6846	179.278
390.661	732.903	317.697	65.3394	177.942
390.945	776.955	341.096	64.147	202.774
391.229	761.167	313.126	67.0044	215.718
391.513	738.55	277.718	70.568	214.312
391.796	709.194	249.886	67.3289	212.428
392.08	612.004	175.039	62.4002	214.451
392.364	625.139	202.117	66.0888	245.058
392.648	487.439	165.291	77.5098	205.996
392.932	456.261	168.369	70.27	196.356
393.216	423.275	176.826	70.4377	247.739
393.5	359.725	179.887	68.4085	253.012
393.784	304.509	166.493	61.9034	252.667
394.068	297.186	153.3	59.6569	286.5
394.351	315.782	169.29	65.3898	302.672
394.635	272.088	174.08	57.4301	325.132
394.919	285.404	179.983	48.2896	359.193
395.203	298.371	188.004	71.1525	405.277
395.487	287.838	177.262	73.0037	380.629
395.771	225.228	181.828	78.5071	417.128
396.055	198.033	182.759	83.5832	451.528
396.339	233.24	181.843	84.742	465.898
396.623	258.426	204.929	92.6672	536.165
396.906	278.514	205.101	97.7434	555.866
397.19	301.56	206.92	87.2004	557.064
397.474	277.85	200.871	90.0349	600.197
397.758	280.422	233.717	86.4246	664.475
398.042	285.486	266.975	99.9686	763.199
398.326	289.893	267.258	118.111	837.766
398.61	295.705	266.072	127.816	908.978
398.894	300.733	308.957	128.013	1031.74
399.177	311.492	350.879	116.207	1118.73
399.461	349.489	344.19	158.804	1196.92
399.745	334.053	402.756	141.744	1346.86
400.029	380.492	438.345	156.376	1563.89
400.313	424.529	471.641	177.788	1777.05
400.597	460.833	516.101	192.137	2055.58
400.881	500.668	554.887	200.916	2379.28
401.165	548.925	570.005	213.478	2668.56
401.449	613.542	573.919	238.044	2967.76
401.732	706.524	553.752	268.826	3428.88
402.016	783.555	640.113	285.824	3853.42
402.3	866.973	648.235	317.556	4140.7
402.584	1010.42	662.4	345.159	4380.22
402.868	1193.4	706.584	382.933	4430.38
403.152	1418.26	735.69	426.379	4296.82
403.436	1686.18	749.847	470.612	4115.58
403.72	1948.45	839.275	533.671	3941.33
404.003	2157.77	973.858	607.706	3646.49
404.287	2478.16	1076.55	727.74	3551.8
404.571	2742.08	1210.99	827.87	3355.05
404.855	2880.54	1389.58	959.407	3292.81
405.139	2899.75	1651.43	1112.47	3262.54
405.423	2781.41	1900.32	1278.23	3165.48
405.707	2559.59	2151.79	1481.05	3067.7
405.991	2311.8	2560.78	1747.59	3055.4
406.275	1987.14	3016.16	2023.64	2874.9
406.558	1719.85	3427.73	2233.46	2727.9
406.842	1473.02	3766.55	2449.33	2444.5
407.126	1238.38	4181.13	2456.72	2249.16
407.41	1027.77	4406.24	2419.21	2050.62
407.694	875.087	4426.83	2271.17	1848.68
407.978	772.112	4272.07	1973.82	1658.82
408.262	677.167	3923.2	1646.08	1482.67
408.546	587.763	3454.21	1404.25	1366.48
408.83	527.23	2967.82	1209.74	1214.66
409.113	496.455	2420.8	1013.93	1094.58
409.397	428.714	1954.09	810.531	969.286
409.681	363.706	1598.13	688.412	843.662
409.965	332.321	1330.59	580.08	762.213
410.249	312.009	1095.61	478.007	713.509
410.533	277.79	889.773	422.334	662.699
410.817	254.196	776.88	381.64	618
411.101	224.944	630.875	320.503	555.976
411.384	238.782	584.548	267.677	534.783
411.668	231.678	495.075	257.507	506.292
411.952	215.857	434.402	225.731	454.289
412.236	184.933	382.204	188.695	423.997
412.52	181.767	359.856	173.972	397.711
412.804	203.437	362.819	176.05	361.227
413.088	180.094	337.509	165.844	348.288
413.372	135.158	315.808	151.619	349.734
413.656	167.349	298.923	143.731	307.219
413.939	172.805	228.469	127.422	291.337
414.223	151.738	232.917	111.967	301.287
414.507	115.171	221.375	108.538	299.315
414.791	116.103	202.708	101.504	285.545
415.075	142.848	189.01	90.5617	256.644
415.359	146.391	179.255	88.3246	212.29
415.643	151.335	223.791	84.2362	196.208
415.927	125.103	201.536	90.4059	213.393
416.211	134.299	210.571	60.7117	207.882
416.494	137.645	187.055	68.0951	211.939
416.778	151.622	183.137	73.2204	221.38
417.062	153.616	179.764	76.5899	195.263
417.346	158.245	144.495	75.8278	179.904
417.63	155.849	115.05	70.391	198.69
417.914	109.257	167.757	70.928	179.375
418.198	182.31	181.274	60.3997	188.016
418.482	140.208	100.538	51.5902	172.458
418.765	134.186	130.928	60.3932	173.041
419.049	132.62	126.234	58.1185	165.353
419.333	158.41	119.215	59.4594	170.435
419.617	199.285	119.728	68.4234	185.815
419.901	217.473	126.514	72.8027	188.14
420.185	204.209	146.939	64.2669	174.85
420.469	212.95	166.02	58.8307	193.108
420.753	218.869	135.505	60.9968	218.603
421.037	270.186	133.019	54.8361	197.038
421.32	277.506	140.313	58.7036	200.906
421.604	277.936	126.331	66.0854	216.436
421.888	317.515	118.528	67.7135	228.892
422.172	378.172	121.03	66.7637	237.665
422.456	426.388	125.722	66.3814	247.485
422.74	481.463	142.915	59.3197	259.5
423.024	559.418	133.323	57.2872	286.721
423.308	622.658	141.311	66.1082	311.713
423.591	802.198	128.48	67.5519	336.832
423.875	910.75	140.546	71.2869	387.691
424.159	1091.02	148.525	81.3313	436.944
424.443	1333.84	164.794	89.2306	475.26
424.727	1598.6	184.395	90.0577	516.026
425.011	1866.35	178.104	92.578	573.939
425.295	2011.4	170.882	109.186	644.156
425.579	2214.05	170.648	114.907	702.19
425.863	2294.54	229.862	146.427	799.222
426.146	2277.33	245.337	175.101	957.914
426.43	2180.73	293.445	205.648	1110.8
426.714	2009.71	329.556	238.886	1345.92
426.998	1880.27	361.016	278.624	1608.2
427.282	1841.18	441.578	336.614	1829.35
427.566	1722.46	569.177	421.281	2090.71
427.85	1414.63	667.667	507.831	2318.18
428.134	1296.05	723.844	580.918	2495.75
428.418	1065.09	737.951	652.194	2580.54
428.701	935.518	737.483	614.173	2454.24
428.985	819.141	742.019	528.597	2182.01
429.269	693.535	783.484	422.849	1933.9
429.553	617.91	869.505	334.548	1737.09
429.837	606.044	960.882	287.459	1517.91
430.121	549.8	1001.89	219.354	1339.73
430.405	523.399	1031.2	183.489	1136.62
430.689	493.657	923.839	153.752	998.351
430.972	438.447	833.714	137.656	890.897
431.256	390.442	744.449	116.958	800.587
431.54	369.013	688.754	87.846	703.27
431.824	341.051	661.476	78.7265	630.634
432.108	294.522	636.745	92.3649	579.118
432.392	261.898	607.553	91.8167	503.329
432.676	218.901	580.313	86.7695	491.738
432.96	218.649	582.128	79.3082	457.599
433.244	147.689	601.776	79.5894	461.274
433.527	167.464	574.484	67.06	432.479
433.811	182.206	574.173	65.8964	390.186
434.095	151.574	604.151	63.2994	357.733
434.379	131.454	599.798	58.1484	324.796
434.663	147.399	539.98	56.8537	291.921
434.947	121.626	491.918	48.2347	295.984
435.231	131.713	388.55	51.3513	267.592
435.515	68.4666	318.223	58.4517	235.947
435.799	105.527	251.567	49.0455	268.898
436.082	126.464	248.373	47.9497	253.468
436.366	113.258	218.111	41.0454	229.143
436.65	87.5418	194.413	42.9042	244.468
436.934	79.5173	182.07	48.8997	259.703
437.218	92.516	131.402	41.0686	222.591
437.502	87.0212	100.225	44.8149	209.611
437.786	70.8076	133.394	35.4587	192.156
438.07	87.9728	120	47.8556	190.49
438.353	66.7916	121.852	43.0475	209.341
438.637	93.4533	121.102	31.9035	203.458
438.921	115.074	116.299	32.2651	206.152
439.205	99.2856	118.269	41.3403	216.604
439.489	77.5933	119.314	44.8115	220.654
439.773	79.0271	106.621	39.4423	220.753
440.057	44.7729	122.297	42.0667	203.153
440.341	103.302	110.854	39.0166	222.516
440.625	95.6527	96.2892	40.5113	189.317
440.908	46.9646	102.043	43.0131	181.774
441.192	50.6182	97.4081	39.8622	176.803
441.476	80.3449	95.3338	40.0459	178.988
441.76	91.1924	86.7279	43.0242	194.918
442.044	89.1992	66.365	43.1874	202.173
442.328	101.511	71.7055	42.2435	168.158
442.612	65.2632	121.288	38.8222	134.883
442.896	64.5714	91.4273	37.9369	179.203
443.18	78.0661	74.3855	40.2954	198.574
443.463	81.3981	54.0535	38.7763	180.97
443.747	93.5903	60.3898	40.798	182.801
444.031	93.5633	77.0249	40.5163	195.98
444.315	81.6608	73.037	35.8949	181.565
444.599	84.7642	64.1777	31.2444	159.03
444.883	106.611	96.7685	29.4341	205.039
445.167	104.557	59.8835	39.8578	220.322
445.451	79.1045	55.7921	38.4934	223.263
445.734	63.8191	65.6484	43.0842	199.817
446.018	68.1154	70.4597	35.8996	198.857
446.302	90.1922	81.6263	33.845	205.623
446.586	105.005	79.1484	35.1484	213.088
446.87	94.216	64.1861	38.2942	233.641
447.154	73.0802	58.9258	45.9147	257.418
447.438	71.3794	59.8597	48.5783	239.765
447.722	25.8465	85.3766	42.3571	269.505
448.006	61.588	90.1512	27.7381	272.974
448.289	69.3176	104.473	31.3355	257.073
448.573	77.0357	107.185	43.1482	285.622
448.857	101.269	112.789	46.4733	320.204
449.141	124.219	104.654	43.8103	331.87
449.425	111.605	93.7956	44.1768	338.958
449.709	73.4521	103.779	45.5905	364.519
449.993	92.4254	93.5277	37.3368	384.99
450.277	119.169	97.7117	40.8792	447.733
450.56	78.6663	98.9787	40.0633	442.52
450.844	51.5929	133.316	42.5795	423.988
451.128	41.2593	153.914	43.7543	419.776
451.412	49.3564	137.525	43.9466	394.716
451.696	57.859	124.68	42.0108	352.246
451.98	48.2961	109.962	38.632	306.326
452.264	41.9816	73.421	39.9138	262.975
452.548	96.6143	117.796	49.8236	250.995
452.832	96.3592	95.71	34.7784	269.495
453.115	87.8661	109.971	46.172	209.982
453.399	86.3668	120.078	38.1245	186.702
453.683	70.931	121.774	42.0786	185.706
453.967	18.1057	104.458	47.2806	190.791
454.251	27.6855	98.5477	48.2378	191.997
454.535	86.4614	110.04	45.4982	198.511
454.819	72.3032	104.095	39.5815	215.352
455.103	88.5529	84.7773	38.3787	210.413
455.387	105.211	67.3175	42.3434	257.983
455.67	79.4485	60.0219	41.1865	265.467
455.954	55.166	79.8152	40.9915	252.834
456.238	85.9538	64.853	35.2118	258.949
456.522	95.7082	62.4916	39.4474	282.039
456.806	81.6529	77.434	43.6605	319.895
457.09	80.1232	87.2901	41.2463	346.865
457.374	87.9098	85.3469	41.6288	341.532
457.658	79.8354	71.0035	36.9119	356.808
457.941	81.8097	113.155	46.2171	346.039
458.225	67.7688	95.8541	36.941	430.541
458.509	76.7095	86.4821	41.931	420.138
458.793	79.4778	87.6359	41.7296	367.647
459.077	73.5141	78.7345	41.0122	338.148
459.361	70.9583	77.1546	38.7318	321.958
459.645	82.0414	80.8331	39.7424	294.289
459.929	91.777	61.2888	50.8357	255.949
460.213	57.582	44.9069	53.6683	205.832
460.496	30.1836	76.9925	50.1108	227.476
460.78	74.2479	114.307	49.5635	209.17
461.064	95.4673	129.648	49.4961	169.004
461.348	78.6795	93.0268	45.9438	135.722
461.632	85.272	76.5345	42.6676	139.002
461.916	98.2043	79.8251	44.7668	140.045
462.2	90.1194	86.876	49.6985	126.566
462.484	83.6258	100.44	48.1715	116.321
462.768	95.701	88.2632	38.2924	66.9695
463.051	66.0762	84.7436	45.0136	73.6247
463.335	54.1144	79.4556	42.8137	109.826
463.619	89.1469	100.739	48.3662	120.682
463.903	89.9597	110.491	46.7447	109.369
464.187	90.1301	92.5823	42.2949	104.15
464.471	77.8173	85.5466	42.3062	94.9422
464.755	69.136	99.5489	44.7418	72.3442
465.039	88.921	98.1255	48.7317	63.9268
465.322	79.3201	76.7999	63.5409	97.026
465.606	89.8299	117.135	56.0091	67.793
465.89	62.4122	88.3875	47.9957	64.5092
466.174	101.36	97.2811	52.6232	81.1039
466.458	97.6996	63.7717	48.6484	74.9304
466.742	89.7287	70.9783	48.9566	80.4848
467.026	78.8894	86.9859	61.0245	73.7398
467.31	65.4916	108.02	70.6302	68.6882
467.594	69.2947	138.184	64.4184	76.7874
467.877	85.7739	99.0455	58.1391	35.8183
468.161	55.2325	109.97	70.8758	47.672
468.445	68.7911	127.228	62.8593	71.6334
468.729	85.9942	149.074	54.4017	72.1533
469.013	110.553	158.104	65.8634	52.7893
469.297	110.163	151.49	74.5301	50.7297
469.581	113.919	139.404	79.2516	67.9047
469.865	120.522	126.368	84.1627	79.7813
470.149	106.588	125.782	89.9625	67.6816
470.432	96.7293	162.367	98.7017	51.1855
470.716	138.841	208.232	109.984	88.4126
471	82.4237	197.863	107.313	24.1365
471.284	108.142	188.894	115.025	74.9208
471.568	127.206	193.564	128.928	82.1708
471.852	138.825	229.9	133.323	82.548
472.136	144.572	237.823	147.374	94.4807
472.42	141.447	260.622	171.54	94.9354
472.703	141.156	318.495	194.305	70.931
472.987	153.323	338.128	219.282	52.11
473.271	139.178	377.294	254.231	64.0814
473.555	188.848	378.513	272.553	62.5735
473.839	170.009	482.596	290.405	18.9739
474.123	211.727	498.557	334.615	75.5208
474.407	189.48	557.067	377.855	75.581
474.691	202.712	635.776	436.787	45.5638
474.975	219.333	708.786	498.738	36.7227
475.258	216.655	809.779	583.212	67.0565
475.542	244.931	969.176	711.408	100.635
475.826	253.39	1133.69	810.74	66.6212
476.11	289.251	1288.03	967.28	90.225
476.394	317.216	1447.25	1086.44	111.107
476.678	366.381	1685.29	1222.07	102.839
476.962	400.947	1845.29	1355.45	87.6484
477.246	445.027	2036.59	1383.74	98.0942
477.529	489.348	2205.62	1344.89	109.659
477.813	553.896	2268.07	1246.67	101.427
478.097	645.456	2245.48	1097.68	95.5406
478.381	714.148	2198.01	1001.56	124.689
478.665	836.269	2054.12	872.606	163.376
478.949	901.888	1817.55	741.754	131.905
479.233	1037.14	1578.36	670.175	140.272
479.517	1236.88	1375.91	558.247	129.161
479.801	1454.82	1192.16	476.99	128.196
480.084	1682.97	988.454	407.216	135.584
480.368	1917.62	812.014	355.876	141.545
480.652	2129.33	714.477	330.37	160.154
480.936	2265.65	646.462	298.631	209.811
481.22	2284.99	519.02	270.915	247.23
481.504	2202.63	448.265	235.219	187.331
481.788	2025.19	414.247	201.256	225.532
482.072	1790.49	372.724	184.785	220.471
482.356	1524.44	355.525	166.119	200.138
482.639	1305.38	323.853	153.55	196.792
482.923	1070.04	296.071	142.83	202.518
483.207	859.468	276.368	135.283	192.015
483.491	749.008	255.017	131.276	167.013
483.775	598.269	269.086	112.373	157.953
484.059	584.846	229.486	116.372	132.061
484.343	480.566	209.88	102.982	143.19
484.627	375.857	211.329	106.237	112.777
484.91	356.275	205.528	95.9715	136.956
485.194	359.449	171.246	91.5528	147.531
485.478	316.753	163.393	85.3046	138.61
485.762	273.286	167.28	78.563	125.514
486.046	268.234	157.389	75.4439	113.889
486.33	244.405	159.218	67.7493	114.267
486.614	227.898	108.006	65.2203	144.732
486.898	283.715	95.7724	64.3259	112.327
487.182	202.236	167.779	58.6396	125.894
487.465	204.148	152.851	61.9607	112.488
487.749	174.716	137.089	65.9224	112.361
488.033	165.538	127.348	68.6559	125.308
488.317	173.606	123.317	70.008	126.846
488.601	169.693	138.578	67.592	121.146
488.885	153.161	159.123	62.0822	113.733
489.169	129.017	135.553	60.1949	76.3742
489.453	122.563	135.502	52.7652	115.733
489.737	117.808	163.364	52.3605	129.466
490.02	133.502	152.469	46.1663	119.119
490.304	97.3204	119.55	48.7414	112.164
490.588	109.129	123.561	51.8265	118.853
490.872	109.247	139.959	54.5783	145.404
491.156	84.8333	150.347	51.5393	164.923
491.44	97.5285	168.49	45.9513	157.41
491.724	141.866	191.546	52.7824	148.322
492.008	95.7577	174.544	64.3542	166.198
492.291	89.205	193.435	53.9909	159.805
492.575	88.3949	180.644	51.6533	198.717
492.859	78.0037	212.18	55.232	201.731
493.143	84.9133	237.367	60.3978	214.02
493.427	96.0927	237.146	65.2045	213.199
493.711	96.1534	257.148	75.4733	217.218
493.995	82.5998	264.978	81.5729	229.126
494.279	67.6359	242.171	76.5928	230.827
494.563	65.4391	298.486	76.915	238.39
494.846	66.0734	351.291	65.8493	284.566
495.13	90.5122	367.495	55.9723	327.048
495.414	90.8987	433.235	56.2257	382.328
495.698	81.6094	520.605	40.8635	319.11
495.982	66.4468	644.791	37.5844	329.273
496.266	55.718	765.818	47.9298	364.94
496.55	59.9544	918.159	52.8309	423.98
496.834	70.0976	1074.42	44.1284	494.467
497.117	68.2692	1101.9	34.0519	519.676
497.401	65.5179	964.595	33.0391	545.352
497.685	95.2941	827.676	34.5087	612.515
497.969	76.6147	580.935	39.9021	628.577
498.253	78.692	440.305	39.9669	747.546
498.537	55.2817	348.43	32.781	818.799
498.821	75.1613	282.891	33.5121	863.121
499.105	77.4794	246.581	32.851	933.732
499.389	81.5828	214.226	35.6923	1023.33
499.672	99.5351	174.192	42.4688	1113.19
499.956	72.3046	141.228	36.4991	1197.22
500.24	92.5536	86.8137	31.553	1203.38
500.524	122.721	130.691	37.8188	1167.48
500.808	85.8841	90.0083	33.9283	1130.52
501.092	94.4137	97.7751	44.0403	1107.29
501.376	94.6762	67.7602	40.429	1063.88
501.66	111.887	87.1906	36.5444	1008.03
501.944	114.902	93.9351	35.9001	904.361
502.227	101.194	77.2137	35.7306	784.888
502.511	106.079	81.7716	38.3488	700.316
502.795	125.051	75.4592	42.4494	625.612
503.079	111.184	55.1322	26.3106	560.382
503.363	173.416	79.7367	31.3004	464.054
503.647	192.568	77.6677	23.6298	409.876
503.931	202.178	27.4795	27.828	344.714
504.215	239.676	57.6926	31.7629	318.419
504.498	273.999	65.2692	36.6143	298.489
504.782	318.081	51.0662	35.7712	272.986
505.066	387.116	49.1407	29.6659	253.101
505.35	463.065	55.6598	27.2608	233.625
505.634	541.912	69.4433	30.492	201.053
505.918	694.97	64.2371	35.914	207.34
506.202	854.362	70.5691	35.5083	174.467
506.486	993.673	64.9335	23.5233	204.716
506.77	1084.79	64.4643	28.283	200.665
507.053	1200.84	41.9896	32.4583	184.696
507.337	1291.01	57.0247	31.2952	153.329
507.621	1304.23	75.7748	31.7453	141.347
507.905	1251.15	67.2449	31.3701	152.202
508.189	1158.87	63.7694	27.9882	154.291
508.473	1027.12	76.9229	35.3627	146.272
508.757	937.564	65.7523	34.4183	96.091
509.041	836.069	63.3782	32.6215	93.2767
509.324	739.658	71.4711	31.6718	135.361
509.608	680.907	64.7684	35.2569	107.778
509.892	618.372	60.2966	24.9323	104.146
510.176	575.587	52.3281	25.5779	119.82
510.46	542.137	54.8184	32.1734	114.968
510.744	511.239	68.7622	31.2754	85.3683
511.028	488.288	76.6944	27.5052	67.1137
511.312	440.781	82.8016	27.7018	82.3327
511.596	371.548	90.4137	37.4235	95.1052
511.879	345.627	87.4582	25.3154	95.5114
512.163	307.907	57.8035	27.0755	86.1574
512.447	284.245	38.4604	29.0358	70.9384
512.731	220.305	50.2139	34.9911	80.6189
513.015	190.109	56.8658	30.6968	85.2387
513.299	165.703	58.3159	30.5289	73.9514
513.583	124.467	59.5926	36.8265	76.5431
513.867	113.145	63.1282	32.1187	102.464
514.151	127.568	85.0406	24.6325	104.033
514.434	121.851	39.3897	25.341	101.241
514.718	106.726	49.0402	31.6474	115.911
515.002	80.1823	65.1607	33.3376	118.02
515.286	97.7085	88.6825	32.4232	120.7
515.57	74.2751	55.7846	29.7981	103.045
515.854	53.9821	49.4271	25.2948	124.701
516.138	59.7577	67.0507	26.176	166.947
516.422	58.0086	67.5591	30.0489	192.063
516.706	46.8443	70.8588	27.1818	193.619
516.989	80.3894	108.881	23.5552	175.742
517.273	70.0684	90.795	34.3908	217.93
517.557	72.0527	71.0145	30.7909	238.528
517.841	38.6218	72.8355	30.6031	232.321
518.125	32.6347	73.3578	29.0978	257.36
518.409	70.3569	75.1465	43.6751	347.076
518.693	85.3668	84.6238	38.8237	399.416
518.977	66.0173	69.5284	29.9851	481.322
519.26	51.3158	48.1499	31.6171	596.492
519.544	54.6685	54.7095	34.742	674.865
519.828	51.1204	52.6915	41.5584	782.538
520.112	77.0481	68.3813	31.0796	899.144
520.396	46.5951	65.4223	31.0824	948.204
520.68	83.8393	67.3621	37.1611	975.434
520.964	48.2932	63.0879	35.7805	953.815
521.248	48.4206	74.4754	28.7527	894.176
521.531	46.4077	89.9196	30.2134	779.349
521.815	42.5089	102.33	31.7502	672.212
522.099	49.3882	87.0827	30.7734	588.942
522.383	64.4519	59.4929	35.0181	500.347
522.667	77.1606	77.1831	41.6501	415.762
522.951	45.983	67.4111	42.1576	315.626
523.235	61.0324	94.2017	21.0151	242.479
523.519	41.972	86.1144	37.0113	303.661
523.803	45.1611	85.0463	34.0326	276.136
524.086	81.8021	80.0104	31.5944	248.456
524.37	81.1399	96.442	26.9538	212.95
524.654	69.6943	91.5912	33.3431	173.341
524.938	70.9674	83.8289	35.8948	162.233
525.222	84.9668	97.9937	25.3757	172.164
525.506	103.004	98.2277	26.8013	170.007
525.79	68.2646	107.467	35.4119	199.692
526.074	63.2393	109.6	37.7559	116.866
526.358	76.0466	162.846	44.0721	101.935
526.641	68.5032	154.226	39.3614	88.502
526.925	61.9699	173.393	43.5736	112.695
527.209	62.5002	159.73	45.6957	129.351
527.493	47.7449	175.174	39.4065	127.983
527.777	36.5908	207.067	43.2761	121.846
528.061	33.4403	212.471	58.9781	108.682
528.345	29.1771	226.368	65.0487	86.9019
528.629	67.2288	286.948	64.1816	89.7928
528.912	66.9948	299.596	52.8159	91.3568
529.196	57.6507	351.581	78.1953	90.3284
529.48	34.3582	397.712	79.2551	91.3561
529.764	32.6912	474.724	90.0914	98.6388
530.048	47.6592	509.333	91.7655	89.8101
530.332	67.5751	594.127	87.9385	74.8626
530.616	79.5622	684.865	80.3961	78.4794
530.9	75.2377	726.273	78.3918	81.1237
531.184	70.3027	771.917	78.088	58.21
531.467	85.4387	870.065	56.4974	50.7997
531.751	67.4246	937.122	54.5319	86.3495
532.035	82.0427	974.155	70.3688	52.8362
532.319	72.8262	919.896	47.2475	63.4308
532.603	93.4149	872.571	39.1151	76.1673
532.887	91.4373	843.07	41.222	60.3568
533.171	70.4501	748.904	45.1471	51.9724
533.455	67.0384	665.156	45.2549	71.8817
533.739	77.6836	606.401	45.1602	93.1761
534.022	78.489	534.547	44.9006	91.1412
534.306	82.788	466.532	39.1223	75.9264
534.59	112.901	408.923	37.1859	53.353
534.874	65.1837	400.759	40.0482	53.4905
535.158	65.8054	389.959	33.3216	63.2969
535.442	66.0198	343.552	34.4435	77.7954
535.726	62.8882	314.332	30.3581	79.2714
536.01	66.701	321.965	32.6401	103.535
536.294	68.4591	329.841	43.247	80.5022
536.577	56.8696	313.581	46.416	73.1447
536.861	58.9536	285.682	41.791	99.1463
537.145	83.4744	266.476	42.3165	97.3802
537.429	74.2826	263.764	42.6401	95.7391
537.713	61.9862	300.342	37.1213	67.5131
537.997	31.4571	245.896	41.1468	91.7726
538.281	88.1697	235.903	37.3278	92.6824
538.565	74.7402	242.666	43.0997	63.1762
538.848	70.8908	215.733	40.6534	90.3983
539.132	65.5575	201.672	36.4227	115.152
539.416	69.8178	190.67	32.2992	96.8538
539.7	76.9654	184.834	36.773	94.3638
539.984	72.6988	183.647	41.7997	124.434
540.268	79.061	165.693	32.2483	125.068
540.552	110.444	158.004	36.9758	142.091
540.836	31.3754	151.137	35.0234	182.619
541.12	31.1061	96.7069	40.4725	183.019
541.403	60.3577	111.698	27.3347	171.114
541.687	79.4359	149.464	32.6881	182.316
541.971	69.6707	138.582	36.9651	203.724
542.255	64.2453	134.398	34.1656	224.586
542.539	59.8783	108.93	30.1535	262.643
542.823	57.7964	91.093	30.1391	290.973
543.107	63.2719	124.383	33.4313	303.71
543.391	51.9924	127.774	36.1215	373.861
543.674	35.1531	104.613	35.1778	461.582
543.958	79.3165	100.11	33.8647	526.826
544.242	55.9879	101.047	40.1956	595.783
544.526	90.6414	89.2549	32.7452	691.95
544.81	80.2689	95.1754	37.353	773.637
545.094	63.9648	86.474	36.7439	854.216
545.378	47.0078	88.8541	35.9396	989.491
545.662	47.1916	91.7487	37.3165	1110.01
545.946	60.2137	82.9419	35.1272	1189.07
546.229	55.3171	78.6047	30.1361	1290.9
546.513	44.497	78.927	31.6865	1384.07
546.797	57.0464	97.8276	35.2425	1447.08
547.081	77.653	103.311	26.161	1595.41
547.365	65.2096	84.9931	31.184	1774.73
547.649	56.9296	82.7918	36.6162	1927.43
547.933	62.2298	86.363	34.431	2049.16
548.217	65.1588	77.0823	32.3008	2195.13
548.5	62.5876	84.5468	35.4667	2339.71
548.784	58.4413	92.029	39.5124	2500.02
549.068	59.2261	85.9405	40.2188	2675.12
549.352	64.4174	92.0384	39.682	2780.8
549.636	60.374	91.3145	38.4189	2767.12
549.92	71.3611	100.997	35.4648	2604.81
550.204	98.7986	104.958	37.2852	2237.92
550.488	68.4234	98.8709	37.3798	1807.31
550.772	82.8188	100.987	28.8927	1514.35
551.055	59.2279	119.55	29.7734	1229.49
551.339	47.7198	112.943	31.3882	992.238
551.623	50.2898	99.8502	28.2027	801.487
551.907	46.7851	97.7559	27.3575	669.748
552.191	46.7597	99.5278	30.3215	573.795
552.475	61.1796	100.002	30.8933	456.092
552.759	61.6759	93.0792	37.697	395.946
553.043	60.7422	97.82	35.6385	351.505
553.327	43.179	106.651	27.4591	335.92
553.61	71.5606	133.825	22.7107	300.869
553.894	75.795	94.3948	31.3951	248.49
554.178	43.5905	112.304	28.1112	229.961
554.462	46.214	110.648	29.2602	224.81
554.746	44.8956	89.7549	31.7158	200.951
555.03	42.1501	79.811	32.9449	189.865
555.314	51.0881	84.1826	35.6706	186.74
555.598	39.1583	98.0383	34.3491	142.563
555.881	88.4775	94.0961	31.979	154.356
556.165	69.4117	113.549	32.1219	130.204
556.449	89.1459	114.491	36.6722	180.095
556.733	94.4665	85.2077	37.3721	170.693
557.017	49.1655	72.8868	37.1007	176.276
557.301	51.8211	111.298	28.3307	161.008
557.585	86.0125	88.4834	33.4735	172.168
557.869	110.158	72.6721	40.9362	170.437
558.153	100.768	95.2209	40.8872	141.246
558.436	78.9863	99.6702	38.5013	134.442
558.72	82.6194	94.2772	35.313	150.592
559.004	79.2512	108.163	35.5673	112.699
559.288	72.9129	95.7984	29.4346	108.221
559.572	49.4279	93.3946	42.1753	120.828
559.856	71.4213	103.193	46.4183	108.786
560.14	108.767	97.3778	42.0469	107.924
560.424	85.8869	93.8853	40.478	116.592
560.708	77.0896	82.159	39.9009	113.358
560.991	92.5221	74.5641	40.4636	111.154
561.275	84.4853	70.0335	39.7041	120.298
561.559	59.7024	77.3527	36.1044	130.095
561.843	71.5816	109.32	34.6992	133.262
562.127	92.4032	104.07	36.0548	138.394
562.411	92.8186	95.8099	29.9471	142.631
562.695	98.45	79.1654	39.9622	104.27
562.979	116.142	100.115	31.4976	92.6062
563.263	128.345	108.287	38.542	76.6086
563.546	126.478	121.066	30.8216	104.014
563.83	144.873	115.33	36.1317	98.5355
564.114	156.331	121.674	40.0425	98.8456
564.398	164.309	132.569	39.9573	89.2712
564.682	160.972	133.136	42.269	69.3133
564.966	117.095	133.626	38.1818	109.535
565.25	104.931	109.221	36.6362	143.068
565.534	134.93	142.481	33.9326	111.895
565.817	77.7339	140.692	31.6172	121.395
566.101	109.981	116.101	33.7668	146.175
566.385	129.126	167.298	42.748	139.244
566.669	142.196	163.659	39.1164	134.256
566.953	114.914	148.031	36.8751	140.529
567.237	100.162	165.992	38.6514	152.063
567.521	92.8456	170.767	34.9232	161.387
567.805	74.23	155.214	33.2225	161.136
568.088	71.4976	160.03	41.3229	151.58
568.372	79.8225	139.802	37.4485	146.898
568.656	92.1883	138.057	43.9828	146.335
568.94	108.29	124.132	42.5775	145.29
569.224	109.532	87.9651	39.4522	124.419
569.508	114.672	108.675	31.8031	103.67
569.792	62.8041	122.847	31.5632	103.334
570.076	61.993	101.994	33.3885	96.7596
570.36	61.8405	91.5923	33.5763	98.032
570.643	72.6669	105.365	34.2514	105.648
570.927	89.5547	109.633	33.5488	115.469
571.211	76.9523	91.9217	33.2548	114.008
571.495	82.0039	88.8042	39.5706	86.5626
571.779	109.485	111.512	33.2429	105.3
572.063	95.7964	121.041	34.1389	108.194
572.347	95.0479	89.9431	34.1417	106.759
572.631	88.8	98.713	40.0628	63.4106
572.915	99.9198	95.9676	41.1473	99.3052
573.198	98.6247	120.085	38.4758	115.934
573.482	97.0152	107.292	39.4735	123.506
573.766	92.8751	85.2334	39.1797	114.364
574.05	94.5085	98.6935	37.1585	111.695
574.334	107.501	121.995	38.12	126.54
574.618	106.481	114	39.4704	124.524
574.902	83.6432	105.698	36.0174	128.728
575.186	110.726	143.118	29.4666	123.326
575.469	96.7535	72.9547	34.0275	108.076
575.753	100.451	115.187	35.0583	108.854
576.037	131.738	122.698	42.3315	140.235
576.321	78.7441	133.561	39.2112	129.728
576.605	100.396	128.704	41.5458	156.324
576.889	136.395	124.81	41.5113	175.845
577.173	150.264	131.931	40.9861	159.507
577.457	161.154	140.038	45.3747	179.775
577.741	153.413	131.223	52.0782	235.791
578.024	130.218	113.219	58.6269	211.748
578.308	165.729	155.558	53.8446	249.721
578.592	195.522	139.575	50.916	268.23
578.876	217.584	149.349	65.1021	353.325
579.16	233.753	173.963	80.5087	348.888
579.444	289.985	199.687	75.9866	426.599
579.728	342.478	227.976	82.7491	539.274
580.012	413.509	265.88	110.896	604.481
580.296	502.574	297.756	126.448	693.21
580.579	592.712	322.247	141.702	827.351
580.863	690.974	358.561	168.811	985.305
581.147	807.469	421.051	188.055	1177.54
581.431	890.766	501.678	234.073	1339.23
581.715	854.529	557.755	286.158	1443.14
581.999	807.933	626.55	333.837	1593.75
582.283	700.614	758.656	373.719	1576.22
582.567	537.292	900.339	405.869	1550.54
582.85	468.104	997.316	426.041	1430.74
583.134	410.857	1067.42	413.013	1249.13
583.418	338.26	1075.07	372.229	1117.89
583.702	252.716	1083.48	318.166	962.668
583.986	215.343	1064.02	264.598	799.027
584.27	228.84	958.912	219.697	707.133
584.554	198.288	858.008	182.48	602.879
584.838	189.846	748.786	150.684	500.691
585.122	162.313	605.949	129.841	432.11
585.405	128.545	473.013	120.674	401.71
585.689	148.167	419.78	101.466	323.424
585.973	168.361	377.379	93.6346	328.684
586.257	138.575	373.796	87.3542	284.418
586.541	114.604	344.078	76.6082	237.185
586.825	80.0016	292.256	73.1311	190.755
587.109	85.1642	236.022	74.9872	190.637
587.393	114.879	221.012	68.8769	195.362
587.677	98.0135	250.34	56.78	152.87
587.96	86.3327	227.977	54.5818	162.309
588.244	87.5356	187.776	54.319	153.215
588.528	119.253	197.041	42.6599	154.507
588.812	133.116	159.004	39.5076	142.877
589.096	116.569	166.608	43.5996	119.677
589.38	125.025	147.684	55.4763	125.901
589.664	133.996	140.736	40.5346	140.836
589.948	131.513	130.28	40.4448	93.594
590.231	126.233	142.79	51.2582	74.3245
590.515	119.219	146.846	51.5042	95.7464
590.799	117.412	129.099	46.3862	101.119
591.083	128.438	119.697	48.9868	104.473
591.367	136.308	100.244	49.7692	126.071
591.651	146.814	117.877	43.0266	91.7441
591.935	167.005	103.134	22.5254	91.6045
592.219	179.099	114.803	32.1243	91.4648
592.503	180.939	89.5635	34.9595	80.7659
592.786	266.452	105.477	35.6923	88.7442
593.07	352.066	99.5875	35.4892	81.628
593.354	492.279	87.8589	37.4255	85.0684
593.638	668.9	92.7356	39.841	89.311
593.922	761.721	105.03	40.6121	88.2057
594.206	697.406	101.777	39.3099	76.5397
594.49	522.943	90.203	38.1628	58.1348
594.774	331.08	93.3985	39.3379	73.4414
595.058	202.249	61.1542	35.5711	101.352
595.341	162.815	81.6109	42.2872	89.728
595.625	118.445	98.1722	38.1156	100.993
595.909	114.224	84.821	37.4405	93.0966
596.193	76.8396	79.0565	35.0682	67.3193
596.477	83.0099	77.4059	29.5702	82.6185
596.761	92.2014	88.8269	31.2916	55.86
597.045	82.1907	82.912	34.1247	56.9282
597.329	72.5228	66.4261	33.0739	84.5772
597.612	68.5008	66.9292	31.7481	77.18
597.896	64.7564	82.4869	36.1004	54.0657
598.18	78.3919	91.4501	44.8841	58.2257
598.464	89.1621	73.8098	40.1544	67.9329
598.748	86.6662	94.4928	34.051	76.2336
599.032	72.1228	99.4151	22.1089	90.2609
599.316	78.3327	87.3503	26.9892	70.2008
599.6	72.5525	124.697	29.851	63.3653
599.884	71.7712	116.255	32.5078	55.2719
600.167	78.5482	78.2202	34.9305	83.2141
600.451	97.5402	50.2179	40.696	88.9932
600.735	97.5034	55.9955	45.1247	69.7789
601.019	78.5018	83.348	39.6391	48.032
601.303	71.5667	94.8094	34.3655	42.9838
601.587	63.5994	81.1215	43.9777	76.9684
601.871	52.5268	88.3464	38.4335	51.3752
602.155	94.5177	98.1749	38.1156	45.8069
602.438	75.3713	66.9541	31.684	59.4532
602.722	61.5275	102.056	31.8435	59.3232
603.006	79.5563	75.6293	33.9354	75.1137
603.29	61.6262	70.0156	33.7291	64.3024
603.574	79.2344	74.7191	29.6235	68.8828
603.858	81.8876	84.3472	38.2924	75.2455
604.142	83.7557	57.8726	41.928	90.1194
604.426	84.6564	49.1121	34.4786	99.6478
604.71	62.6101	84.9719	31.9203	69.781
604.993	62.6193	76.4664	33.5139	35.4749
605.277	86.2762	81.407	34.2674	72.1259
605.561	67.8474	67.2196	28.3739	104.401
605.845	41.3356	104.034	40.331	72.074
606.129	53.4362	114.207	30.4783	96.0886
606.413	16.7065	69.9067	45.5978	64.0874
606.697	63.2376	73.2879	35.8738	69.1325
606.981	64.2709	82.7276	33.7916	83.5309
607.265	75.7821	70.0245	36.1165	101.151
607.548	87.9204	64.0725	29.098	96.9317
607.832	73.7055	75.9633	26.196	89.1572
608.116	64.382	85.3786	32.1476	94.1608
608.4	69.6156	75.8458	32.0329	97.8271
608.684	48.9352	57.1497	33.8756	111.705
608.968	59.1479	83.1828	36.0403	96.2917
609.252	76.2349	93.9094	40.7534	96.9121
609.536	105.375	73.0795	49.0355	75.077
609.819	84.6334	82.0479	42.5723	103.187
610.103	42.7428	99.3823	47.3867	75.2524
610.387	47.7091	84.5468	41.5714	77.7324
610.671	89.3156	92.3945	43.2025	88.5441
610.955	85.6161	107.756	37.2027	91.0228
611.239	71.78	80.5659	33.5169	85.5609
611.523	80.8579	56.5577	40.2518	97.1396
611.807	84.0648	75.7328	42.6759	117.393
612.091	89.848	74.6959	38.3048	106.422
612.374	103.719	76.1086	38.2878	108.428
612.658	88.6058	87.7144	42.6106	77.4324
612.942	100.257	98.1683	43.5339	85.039
613.226	98.6985	93.744	50.3403	109.582
613.51	109.082	83.3496	51.4568	87.3493
613.794	126.389	97.6808	38.3458	109.357
614.078	81.3235	91.6296	49.1879	118.402
614.362	82.9741	83.1376	45.2721	112.455
614.646	104.649	83.7122	45.2786	118.028
614.929	117.184	99.8693	47.5132	138.731
615.213	134.722	109.473	42.4623	152.1
615.497	139.548	100.303	42.3603	155.311
615.781	121.87	111.648	39.619	173.173
616.065	116.511	101.479	54.8902	186.009
616.349	133.669	76.5495	50.6919	198.369
616.633	122.771	122.92	64.5073	239.662
616.917	107.005	97.8538	65.5199	226.549
[truncated: 4,872 more rows]

## Sheet: Fig.3c
PXRD	TAHOFN	TAHTFPN_G	TAHTFPN_O	TAHTCNB
Angle (2θ)	Intensity (a.u.)
3	8.37895	1380.46	-4510.96	1903.81
3.02	-308.661	912.031	-4796.22	224.95
3.04	-1420.42	1509.45	-2227.7	695.501
3.06	213.288	-385.525	-2802.03	-1037.51
3.08	-1259.68	410.937	-1985.61	245.871
3.1	-1323.78	828.271	-3029.63	355.233
3.12	-1423.99	2185.01	-4145.93	-817.8
3.14	-2481.48	1013.23	-3058.69	-365.221
3.16	-1841.11	997.596	-3037.14	-1574.34
3.18	-1020.1	-1167.26	-2618.27	88.439
3.2	-1625.98	-44.6301	-2235.55	-596.842
3.22	-2286.03	-691.921	-1834.81	1047.91
3.24	-977.296	-38.567	-567.124	308.483
3.26	-192.344	271.775	-1611.42	-503.176
3.28	-1069.09	-447.257	-3360.18	166.28
3.3	-970.469	-1599.61	-2200.97	-1422.01
3.32	-2822.54	643.881	-1348.85	-1023.45
3.34	-1874.96	810.393	-2953.22	-209.441
3.36	-2083.35	326.832	-2173.42	134.973
3.38	-810.617	764.603	-3434.68	-26.3327
3.4	-2156.88	299.43	-2113.08	-241.805
3.42	-1046.68	-544.888	-954.081	481.973
3.44	-839.567	1.73988	-878.844	1025.15
3.46	-397.63	-1655.06	-4253.51	755.552
3.48	-587.852	680.043	-1270.34	-670.005
3.5	143.112	-633.256	845.819	-144.829
3.52	-1257.24	-1260.04	-3504.31	-920.107
3.54	-2260.21	-1904.72	-1388.22	146.974
3.56	-355.157	-688.857	-1782.81	1466.95
3.58	-473.048	-1748.67	-2845.73	1396.15
3.6	-789.607	63.5575	-1416.11	512.586
3.62	-1178.4	-38.6551	-2370.72	1561.69
3.64	-357.008	-1712.12	-995.354	786.535
3.66	-1034.76	-1416.67	-432.818	-349.84
3.68	-213.339	-1337.81	-791.485	934.135
3.7	-258.884	-1403.31	23.8528	1098.28
3.72	201.328	337.56	-1021.24	-254.779
3.74	-891.789	-34.6984	-639.466	1336.32
3.76	-268.985	947.848	1422.06	-955.927
3.78	-838.267	106.261	1731.52	346.218
3.8	-1768.78	-1277.05	1155.9	185.351
3.82	118.426	934.152	1158.24	-1059.22
3.84	578.735	273.609	-67.6824	875.165
3.86	-1309.02	-188.11	-950.457	407.309
3.88	-90.0676	849.468	-460.543	-1216.5
3.9	45.1711	1814.93	-1126.64	1115.32
3.92	-1174.24	-651.272	266.315	755.904
3.94	-1346.02	495.087	-562.408	992.563
3.96	-795.305	1370.65	-18.4419	651.255
3.98	-389.069	78.8838	958.983	-701.509
4	-1500.04	-472.2	-1657.99	348.015
4.02	-551.907	-138.107	2100.94	512.518
4.04	-253.996	-1519.79	983.051	677.044
4.06	-1184.3	259.537	262.501	733.221
4.08	-832.167	756.577	-620.642	1006.17
4.1	-1148.32	-1040.15	-1901.19	195.409
4.12	-1934.08	306.066	394.543	-398.581
4.14	1127.42	984.106	-37.145	470.489
4.16	504.259	-396.815	-1064.92	1574.39
4.18	-1563.86	-621.634	1086.22	1215.28
4.2	540.392	996.007	-1729.78	-1257.07
4.22	-389.78	807.555	-951.431	190.081
4.24	-868.383	-609.003	1434.41	1149.58
4.26	-1238.6	539.383	-713.379	628.013
4.28	-145.761	242.916	1744.65	-92.2149
4.3	1037.4	343.933	897.266	650.616
4.32	-904.172	-765.098	1892.19	-177.935
4.34	-913.08	-1350.21	2634.22	998.438
4.36	613.31	882.486	-1554.76	1903.9
4.38	-1057.28	-172.016	-1047.61	750.31
4.4	-704.902	1320.36	2927.44	1493.27
4.42	-1526.54	-59.0389	851.642	-202.14
4.44	-1445.06	-390.721	401.402	522.807
4.46	-1923.49	-758.418	-355.927	832.351
4.48	-505.38	680.208	133	1268.36
4.5	-279.354	-734.878	2265.55	1361.2
4.52	127.309	-975.818	1183.01	1327.65
4.54	1075.85	-855.41	2863.94	-186.983
4.56	-124.986	41.7743	390.547	1928.91
4.58	119.164	180.452	1963.04	414.331
4.6	-738.461	1890.64	9207.02	1338.17
4.62	-277.534	512.299	19738.3	1160.25
4.64	-1749.24	-107.33	16343.6	-715.489
4.66	590.18	-184.995	6338.12	930.92
4.68	-1098.24	152.867	-325.882	2071.61
4.7	609.035	1195.25	578.124	3916.76
4.72	564.299	-868.96	-1299.47	3034.55
4.74	-1395.01	-801.741	2277.67	2152.37
4.76	-879.787	963.414	1519.86	2209.44
4.78	-418.736	434.769	1376.14	406.146
4.8	259.076	-707.896	3761.08	553.589
4.82	-417.758	1111.72	3364.43	2362.78
4.84	-372.091	-12.7002	872.528	1733.6
4.86	89.0213	326.001	2390.4	1212.83
4.88	423.714	1170.53	1776.9	890.771
4.9	-794.923	1346.85	-100.979	2158.21
4.92	226.162	-12.0305	26.0101	2649
4.94	-179.648	1194	2862.29	3067.58
4.96	805.343	955.145	-207.783	3594.55
4.98	435.688	156.445	2032.38	3760.31
5	-6.20015	1380.79	244.662	3781.6
5.02	-502.26	-320.855	714.678	3911.3
5.04	-835.745	1752.57	1166.6	4149.4
5.06	655.063	-21.1621	-97.4122	8361.2
5.08	-93.8213	1998.23	1076.93	8761.91
5.1	222.977	1525.13	2395.75	7645.44
5.12	919.095	2280.33	-674.571	7540.47
5.14	531.499	2927.23	535.809	11048
5.16	2004.32	2038.93	1439.1	7529.32
5.18	1580.63	1295.19	2252.05	4155.19
5.2	-125.457	1599.13	1818.69	6055.25
5.22	-982.608	2463.07	3950.11	14620.3
5.24	1266.95	1918.23	-1468.47	20439.9
5.26	-294.6	3071.31	3733.46	21075.7
5.28	-13.7902	3718.71	807.399	23084.2
5.3	1097.89	3029.58	2198.16	19042
5.32	-138.488	3171.37	247.389	18377.4
5.34	-1790.28	4613.71	2577.32	25244.7
5.36	-46.3809	3220.35	1078.04	30179.5
5.38	1191.8	2332.79	1348.83	30671
5.4	-640.575	2763.83	1475.09	44329.8
5.42	-1371.14	2219.58	1763.88	42346.8
5.44	1926.17	4095.72	1438.52	48419.6
5.46	653.765	5357.8	1600.81	110106
5.48	-853.43	3133.95	1997.89	151960
5.5	258.403	4450.34	1546.01	85784
5.52	-56.6603	5279.1	2864.19	29235.5
5.54	-624.578	6144.04	2737.37	19467.9
5.56	-777.052	6864.54	1273.92	23319.2
5.58	2141.05	6338.81	2447.52	23215
5.6	507.513	9100.44	2483.17	18703.6
5.62	2648.98	8502.56	2031.11	23187.2
5.64	889.03	8157.6	1271.97	37767.6
5.66	1025.62	5103.36	3240.19	27783.5
5.68	837.115	6673.09	3564.72	16571.2
5.7	756.993	5262.61	222.599	17153.5
5.72	749.133	5477.76	2913.21	15532.2
5.74	939.973	5963.9	2912.53	11274
5.76	2521.61	6052.71	3544	10411.4
5.78	1502.32	6593.12	1881.55	17387.8
5.8	2632.43	8235.36	1971.1	10908
5.82	2985.89	9444.16	2150.93	3163.88
5.84	3501.92	8792.59	3938.26	3493.55
5.86	1615.7	7563.07	4118.03	2360.23
5.88	1842.76	8591.36	4351.96	2455.17
5.9	2792.33	6224	2526.78	2423.7
5.92	725.532	5626.77	3790.19	1904.59
5.94	2975.6	3133.05	3969.85	2667.93
5.96	1306.2	1542.47	1458.22	198.182
5.98	846.976	1523.33	5701.8	-447.257
6	2826.16	1468.1	101.486	1797.28
6.02	2782.39	383.352	2051.12	537.801
6.04	3081.82	1664.78	4524.53	1951.55
6.06	3200.64	-467.507	1254.14	1125.63
6.08	555.972	741.731	1758.72	968.046
6.1	403.891	-234.524	2913.51	51.8863
6.12	450.508	-361.832	5368.74	2224.39
6.14	2736.85	504.304	3380.66	116.199
6.16	2404.19	720.227	6468.01	681.242
6.18	2053.48	-21.1213	2601.41	2239.74
6.2	330.062	303.22	4568.85	890.268
6.22	1478.54	-979.949	4061.76	949.679
6.24	1236.25	825.53	2796.02	358.889
6.26	885.6	-204.73	5792.92	725.43
6.28	1058.77	1329.85	5412.18	1651.93
6.3	473.336	137.072	10829.4	465.203
6.32	1495.45	-369.334	12092.2	-378.311
6.34	2011.84	1147.24	9670.35	42.5633
6.36	794.278	-515.116	9831.36	589.909
6.38	-206.525	-1093.73	7716.51	1679.16
6.4	273.783	766.065	6992.42	1395.72
6.42	1006.97	458.41	10169.7	1473.56
6.44	1216.38	385.573	11287.9	1027.64
6.46	-813.911	-1132.23	7908.61	383.068
6.48	352.815	1395.9	6805.1	497.147
6.5	670.633	1883.02	3570.23	-93.1604
6.52	1476.14	-519.805	3983.89	2188.45
6.54	204.521	-303.611	4523.96	2862.57
6.56	1335.18	-159.662	3998.33	-238.26
6.58	-514.405	417.783	4538.35	580.432
6.6	869.15	615.924	2910.88	1290.79
6.62	-23.112	-287.724	5889.23	1730.26
6.64	-1384.98	-1588.74	6356.91	2169.76
6.66	-91.6896	-975.168	4006.88	893.397
6.68	-134.989	216.391	5323.43	1043.98
6.7	-250.522	-1156.88	4436.37	2278.34
6.72	789.935	901.658	2953.24	1435.58
6.74	1342.73	-218.749	4938.01	592.87
6.76	667.31	-1284.98	4520.49	1971.84
6.78	-838.954	863.853	6143.97	3603.72
6.8	580.864	1585.77	5708.33	1081.34
6.82	1783.95	718.199	4694.68	4049.9
6.84	2120.07	-1178.92	3355.89	5338.72
6.86	-54.4425	-457.037	5033.45	9029.84
6.88	119.142	-475.714	4507.4	2606.2
6.9	1773.84	625.449	2735.03	1727.68
6.92	-201.947	480.311	2949.48	2763.78
6.94	712.227	822.835	4446.31	2734.27
6.96	470.437	749.915	3306.04	3499.52
6.98	1059.52	8.67814	3357.85	4409.31
7	528.762	260.842	3048.39	3278.13
7.02	594.069	1506.41	1835.8	2454.04
7.04	-26.9719	96.8128	6059.88	4917.3
7.06	128.673	-409.693	4359.56	8970.07
7.08	1313.87	384.255	3399.76	10313.6
7.1	-174.109	257.01	2530.25	6924.81
7.12	1263.99	-357.937	1931.64	3716.72
7.14	444.333	110.821	4855.12	2856.75
7.16	1069.66	435.055	2685.05	1599.46
7.18	1171.2	1246.94	4000.96	4063.01
7.2	1597.87	-1047.89	2354.64	4341.08
7.22	3072.16	-236.06	4465.23	3065.85
7.24	4185.22	846.675	5762.99	4174.87
7.26	4973.18	-57.454	6880.11	3929.26
7.28	1480.42	1187.79	6642.54	4315.88
7.3	1907.16	-511.126	4779.35	5984.95
7.32	563.819	138.016	4180.49	5775.6
7.34	-327.953	1888.93	2985.55	8058.86
7.36	134.951	9.32319	2187.96	9601.63
7.38	1320.35	604.214	4912.46	11614
7.4	1638.79	-372.323	3970.31	8135.62
7.42	-1239.77	-716.702	6279.33	7781.98
7.44	2474.37	1539.85	4434.03	7898.01
7.46	1745.24	2857.15	2751.27	7454.15
7.48	2713.97	1699.93	3868.11	9828.03
7.5	1677.8	831.68	4244.38	18939.1
7.52	1255.77	-795.191	4710.94	46094.4
7.54	1610.42	-182.369	4581.42	47384.7
7.56	-328.813	-364.292	4361.57	27163
7.58	-804.996	-383.667	4286.19	25563.4
7.6	181.868	843.237	5113.89	28894.8
7.62	1385.49	173.606	4225.66	32515.3
7.64	-842.681	-279.287	5757.74	25280.5
7.66	-0.27421	44.486	4797.22	28612.1
7.68	1257.57	-11.052	3872.8	25802.5
7.7	2605.75	114.027	3363.78	32277
7.72	11467.8	-555.633	3107.61	41749.9
7.74	6638.73	-864.052	5181.43	43582.4
7.76	418.902	-160.993	1619.84	32699.3
7.78	1333.64	903.308	2555.69	34152.7
7.8	2103.88	-91.475	3906.96	35244.9
7.82	1591.73	-598.579	5204.01	43525.8
7.84	1964.64	-40.0142	2437.06	40788.9
7.86	1308.02	-1052.85	2830.96	26347.8
7.88	1410.02	119.832	5663.22	20919.7
7.9	608.927	533.913	4088.3	18851.3
7.92	873.513	171.327	3958.32	21388.7
7.94	2528.9	1506.59	7729.75	17441.9
7.96	1637.53	1469.14	4402.73	9503.33
7.98	1829.91	655.024	7451.62	7579.55
8	107.709	-989.94	5280.53	6269.92
8.02	462.67	-557.745	5764.55	8175.41
8.04	1196.95	-1046.71	6609.79	6053.08
8.06	1443.56	1480.72	7653.7	7778.04
8.08	985.766	-110.005	6927.48	5565.49
8.1	726.665	-418.303	4954.96	2197.02
8.12	377.266	1477	4788.63	4427.85
8.14	1292.23	518.494	2400.63	5177.64
8.16	1575.03	264.433	3823.72	4283.82
8.18	-74.8042	714.816	7486.5	1710.27
8.2	515.079	966.535	8367.68	2424.08
8.22	1032.73	748.659	4552.68	970.477
8.24	1080.77	621.116	6463.36	1070.27
8.26	207.658	-770.754	6080.12	863.049
8.28	-304.199	-807.939	4378.32	2118.91
8.3	430.245	-646.415	6072.19	2128.54
8.32	1309.2	147.311	6411.37	1180.92
8.34	1050.25	-1479.26	5377.8	1660.25
8.36	-220.169	-251.992	5265.38	1308.78
8.38	676.884	-614.16	3942.78	2113.33
8.4	165.102	143.556	3776.13	1075.59
8.42	1441.49	269.128	6987.08	-233.026
8.44	62.7451	105.737	6404.96	336.866
8.46	1989.39	285.56	5533.82	1358.36
8.48	2272.39	-1539.48	6179.88	1567.11
8.5	243.452	-77.1753	6211.8	1035.36
8.52	363.92	-150.116	8266.66	702.34
8.54	646.96	-620.388	9815.76	1615.66
8.56	81.0904	498.848	7481.48	-1444.64
8.58	20.9737	-422.9	10457.4	2160.04
8.6	647.231	-676.308	8935.91	-556.985
8.62	370.393	-730.992	12128.6	67.5409
8.64	599.308	-677.26	11474	168.315
8.66	-1122.48	-1851.71	11975.4	756.817
8.68	1273.92	640.498	14626.1	-984.648
8.7	238.521	80.2485	13881.1	1843.66
8.72	593.919	-552.203	19042.5	246.796
8.74	1762.13	2915.5	26606	1846.98
8.76	7463.95	2463.77	40310.7	448.9
8.78	9643.66	476.797	137264	1453.14
8.8	8518.01	-588.952	281883	940.204
8.82	1720.86	-209.678	336498	1240.12
8.84	1805.4	-10.9728	351702	-193.881
8.86	481.102	-1293.31	407455	539.629
8.88	2697	-1455.74	412924	731.326
8.9	2221.65	-1744.55	438296	561.831
8.92	1457.31	-479.963	454836	771.694
8.94	1812.85	-768.661	386828	-336.928
8.96	3486.93	-659.933	280545	794.208
8.98	7183.98	-1959.99	128710	64.9958
9	10285	-713.232	39370.2	618.248
9.02	13657	-2428.6	17239.3	467.129
9.04	23404.9	-2319.63	16638.5	-316.112
9.06	37578	625.16	11088.6	20.552
9.08	42358.9	-837.15	11336.7	2091.24
9.1	37205.5	-1703.34	11241.5	-335.503
9.12	34815.7	-672.946	11019.9	-775.352
9.14	27892.3	-274.657	11936.2	1548.36
9.16	16399.2	195.95	13755.6	584.816
9.18	10704.1	-1284.09	17019.9	145.126
9.2	11348.8	414.885	29441.7	-23.577
9.22	10837.5	-161.904	21724.2	891.502
9.24	9784.34	1284.34	12850.7	-1029.12
9.26	15251.6	292.268	10299	-131.998
9.28	13747	-627.481	9878.5	-715.915
9.3	10652.9	-589.862	14840.6	-270.236
9.32	5481.6	1199.86	30043.8	-1161.1
9.34	7607.46	117.78	26588.9	1723.08
9.36	18294.8	-350.11	12838.5	1428.37
9.38	43793.1	85.1867	6764.46	-311.253
9.4	72560.7	-454.793	8547.47	-678.098
9.42	66070.9	-705.697	8867.42	-918.454
9.44	30067.6	578.764	6604.47	647.461
9.46	9579.76	1375.63	7935.87	353.029
9.48	5149.14	799.856	8075.14	365.709
9.5	4294.84	1795.57	6390.12	-163.421
9.52	3892.11	-622.368	7233.78	-96.4437
9.54	1448.36	-59.9685	7716.18	-119.722
9.56	2002.94	1532.06	7819.25	-1678.23
9.58	968.065	1462.46	10017.5	-57.7385
9.6	2227.09	1952.88	3274.99	-1128.45
9.62	1571.55	1666.72	6954.31	-1314.07
9.64	2686.1	296.918	6172.26	-253.338
9.66	1723.52	29.0017	7069.97	915.821
9.68	-991.081	2109.26	7299.36	929.059
9.7	268.004	288.187	5523.84	-954.172
9.72	280.813	1736.46	6638.24	431.902
9.74	582.627	2028.85	6488.27	-313.301
9.76	-36.7165	1472.42	6356.34	946.452
9.78	1800.4	1403.77	7344.25	941.912
9.8	350.223	3159.49	5785.37	3664.81
9.82	399.213	4463.76	6935.8	3732.63
9.84	159.22	5677.82	6587.05	3529.58
9.86	713.973	5212.21	5931.23	2080.3
9.88	329.505	4457.7	7298.35	3719.7
9.9	-452.319	5726.26	6877.29	3805.81
9.92	30.2185	6904.62	7088.4	6908.36
9.94	-245.843	7866.34	4897.22	7500.33
9.96	1826.19	11826.5	5722.4	10043.1
9.98	990.221	12553.6	6800.43	14283.7
10	118.143	15285.7	7679.76	26309.2
10.02	998.104	16266	5940.06	23740.5
10.04	-795.122	17047.6	5266.01	12321.5
10.06	428.042	14722.7	3562.4	6050.16
10.08	1615.09	15161.4	5453.13	5071.13
10.1	959.817	19447.4	5953.07	3694.79
10.12	268.426	22216.3	7608.96	5226.52
10.14	389.844	26159.4	22070.9	8022.66
10.16	836.391	21360.6	29542.8	12354.1
10.18	1301.01	20878.7	27784.9	15042
10.2	2126.89	20487.2	15857.9	20493.5
10.22	3205.64	17892.3	10722.4	28419.5
10.24	2821.37	15929.7	8892.17	36833.3
10.26	1931.38	16333.3	8416.61	26516.6
10.28	1222.01	16141	10433.6	10492.4
10.3	2246.63	12390.6	19530.9	1638.95
10.32	2350.08	14998.2	46726.5	967.688
10.34	3645.65	32272.4	57810.7	-191.189
10.36	3568.5	41942.5	51284.2	-139.842
10.38	3762.3	38463.6	29675.8	-467.74
10.4	10386.2	38019.2	15021.3	-1915.43
10.42	21020	31126.7	13534.2	393.867
10.44	21755.7	36823.7	21511.5	734.451
10.46	28488	27836.3	63373.4	-532.436
10.48	26984	22064.1	78124.1	295.948
10.5	21000.6	19525.2	50103.5	492.218
10.52	20851.3	19533.1	16971.4	-286.808
10.54	31286.4	20028.9	9559.71	198.579
10.56	46056.5	23739.9	6103.63	2327.68
10.58	59670.6	22339.4	8860.91	2343.58
10.6	69058.1	24172.2	16440.8	3045.89
10.62	83250.2	27919.7	16976.4	3405.09
10.64	76363.8	35225.6	10124.5	3150.24
10.66	60048.9	43976.6	4157.75	4376.54
10.68	41331.8	56502.8	5307.42	10967.4
10.7	28214	54290.4	5987.45	22398.9
10.72	14626.6	55220.9	5294.75	21891.4
10.74	6710.64	59746	2940.31	17085.2
10.76	5929.29	62826.2	2879.75	11068.9
10.78	4335.15	67098.7	3270.72	4926.25
10.8	5612.9	84990.2	2885.01	2522.5
10.82	4831.58	105338	3203.7	2593.33
10.84	2894.29	123393	5563.4	2628.1
10.86	5111.3	107526	5755.63	3222.86
10.88	4149.39	85121.9	2985.65	1758.59
10.9	4993.7	80273.9	2581.79	1793.55
10.92	6018.65	76040.2	3279.71	3201.29
10.94	6935.23	76737.6	2550.7	3669.87
10.96	7255.77	92390.6	2273.23	2567.1
10.98	7269.26	97043.9	3693.59	1464.4
11	6271.29	88692.7	2765.85	650.753
11.02	8524.51	79167.5	3174.7	2149.13
11.04	9459.21	82340.3	2716.54	1696.85
11.06	9906.24	84122.3	3107.29	1497.51
11.08	11238.3	82978.5	3967.65	2038.79
11.1	19614.7	85194.5	3961	701.662
11.12	29725	99295.4	4875.5	-834.083
11.14	40304.9	93672.7	4814.64	1224.61
11.16	35170.8	83263.7	5530.43	-473.568
11.18	34534.1	70416.4	4801.24	2849.6
11.2	37419.6	64722	3891.41	2072.73
11.22	58150.5	55740.4	8761.45	3662.06
11.24	90531.5	40852.6	6099.55	1765.46
11.26	76402.5	33587.2	6363.72	1729.33
11.28	66626.5	33005	5778.94	3716.23
11.3	90771.2	33741.6	6494.63	4222.1
11.32	141485	48386.1	9684.81	3842.98
11.34	118686	45528.6	13164	3825.18
11.36	62147.6	46897.9	18900.9	3500.38
11.38	26651.1	46804.2	26949.8	5036.06
11.4	32246	46909.5	30844.3	8233.51
11.42	28611.2	49886.8	40247.8	11069.8
11.44	17986.3	57614.6	95240.1	19668
11.46	17801.3	50206.5	343624	27850.8
11.48	14419.4	34128.8	810234	35527.9
11.5	17287	22548.7	1108600	41760.1
11.52	23839.3	14689.6	763783	52453.8
11.54	42276.4	9232.87	386241	59535.1
11.56	65554.3	7135.92	145700	52871.1
11.58	102939	12553	110833	44942.9
11.6	132556	7638.66	90831.4	45702.7
11.62	155599	3754.04	69167.8	50020.7
11.64	221847	1946.73	58449.9	51755.9
11.66	238731	1403.92	70923.8	48795.1
11.68	219996	1674.07	135489	32576.7
11.7	159412	1890.18	481408	23474.8
11.72	122994	2088.39	1585230	16125
11.74	118655	1221.07	2396600	13164.4
11.76	129759	1401.51	2111870	10077.5
11.78	93955.8	3207.69	1045010	7225.41
11.8	70416.7	1600.26	319066	10388.1
11.82	102942	3009.36	69891.4	8294.76
11.84	104510	2684.62	50919	5171.95
11.86	91356.4	2811.58	47805.1	2843.95
11.88	49700.9	3895.97	48321.7	985.622
11.9	46409.5	4384.44	35147.2	2035.37
11.92	88219.3	2958.46	24790.3	2994.86
11.94	114351	5253.41	15463	4460.16
11.96	130278	4965.59	14281.7	7533.05
11.98	88478	5671.33	11637.3	6487.83
12	64559.7	6413.31	11052	2552.73
12.02	42068.2	6487.11	9888.74	3638.96
12.04	39102	9252.29	10098.2	8120.92
12.06	40398.5	12306.6	8302.68	17497.8
12.08	53326.9	15162.3	10011.2	22052.1
12.1	69976.2	22316.9	11864.3	25215.7
12.12	52903.5	23709.9	9581.06	46875
12.14	40653.4	32237.4	11163.1	56992.6
12.16	29179.9	31824.4	9530.15	44081
12.18	31198.9	36902.3	6957.91	30374.8
12.2	26408.5	33834.3	9045.69	25645.5
12.22	17066.4	31994.6	8351.89	21620.6
12.24	7254.7	33568.8	9355.92	15157.4
12.26	3096.47	37491.1	10775.4	11800.9
12.28	3688.59	42768.2	7245.76	13212.9
12.3	5852.14	57835.1	8069.13	24306.2
12.32	8557.55	69271.6	5424.55	24598.4
12.34	14712.8	62411.2	4315.25	19417.9
12.36	22042.2	57971.3	6457.11	14110.9
12.38	22995.6	65018.9	6287.01	9454.16
12.4	18331.7	62096.4	4942.86	12112.7
12.42	9585.76	61666.4	3652.88	13488.8
12.44	4127.14	54752.3	5848.89	11993
12.46	2606.08	51378.4	6401.23	11508.8
12.48	1753.33	49178.7	6140.75	7032.87
12.5	1894	57238.3	6656.94	10739.1
12.52	1113.51	54009.1	5439.15	21887
12.54	1073.58	59720.8	4745.15	15171.5
12.56	1954.83	72187.8	7699.7	13982.9
12.58	795.068	107214	5705.2	6599.13
12.6	1983.39	94701.6	7973.36	4670.12
12.62	155.346	76770.2	9085.52	5793.63
12.64	-336.092	64365.9	17296.1	5002.57
12.66	834.197	50914	22237.4	3145.87
12.68	89.9072	42429.2	22843.8	3330.2
12.7	-130.571	31686.8	13678.6	3948.04
12.72	642.378	23346.7	8035.44	5866.38
12.74	223.233	18293.9	6275.66	5563.08
12.76	-1225.44	8129.58	4859.04	4483.13
12.78	1064.75	6021.04	4688.71	2102.71
12.8	-293.597	2612.07	7245.74	1943.94
12.82	334.899	1966.66	3661.64	4909.94
12.84	-608.003	2766.25	4863.99	4552.51
12.86	435.941	3042.09	3194.45	4809.2
12.88	901.905	4275.25	4071.66	3548.68
12.9	1458.19	3178.43	9681.14	2667.47
12.92	2484.1	4592.29	20944.1	4170.46
12.94	4286.69	2086.69	30184	6504.31
12.96	2079.49	2597.5	76794.5	5225.74
12.98	179.352	3144.46	137277	4434.84
13	121.566	2824.46	130478	-257.477
13.02	298.597	3082.48	123859	2058.31
13.04	331.139	1498.18	70441.2	3778.05
13.06	-738.101	1557.55	41335.1	1596.36
13.08	-886.162	1364.08	35709.9	1545.99
13.1	302.384	574.563	25930.3	-238.347
13.12	-1236.45	1121.66	15446.3	-180.355
13.14	602.355	1795.21	10688	636.238
13.16	-1008.71	969.609	15213.6	-461.767
13.18	-199.431	685.881	19775.3	-855.36
13.2	682.102	1395.58	11458.7	-1248.97
13.22	-1091.49	461.62	7458.95	-107.304
13.24	-300.254	521.085	3639.81	655.037
13.26	-592.735	923.73	2240.99	-677.847
13.28	343.018	2283.67	3117.99	1186.25
13.3	-419.062	1187.15	1809.46	720.314
13.32	101.279	1174.35	67.4295	1572.89
13.34	-1329.08	1595.04	1739.13	1504.28
13.36	-826.788	606.875	2489.66	1182.78
13.38	-1155.34	1063.67	-11.0143	229.074
13.4	232.016	1773.32	2130.28	106.204
13.42	625.964	1597.9	2248.6	2475.89
13.44	-623.735	2939.69	1066.43	4628.79
13.46	-265.894	1698.58	1473.73	7305.48
13.48	-847.276	1613.42	2766.06	8013.35
13.5	178.881	2232.66	3408.14	9245
13.52	157.441	2996.37	780.965	5581.78
13.54	-1886.95	3362.69	2506.76	5115.52
13.56	-300.841	2157.57	3491.99	5913.58
13.58	-1315.67	1169.17	-1158.17	4399.65
13.6	288.514	6014.81	1037.21	3842.97
13.62	-1105.61	7555.03	2239.16	3250.14
13.64	-133.579	5464.73	2538	4228.67
13.66	-913.57	8016.37	1716.98	3545.44
13.68	-1765.8	9086.86	4291.63	3205.35
13.7	-685.376	12216.4	4337.57	3876.7
13.72	-2801.94	18091.3	5286.6	4240.95
13.74	-2154.99	24237.2	4610.04	3178.25
13.76	-2049.9	26933.1	4439.21	4824.82
13.78	-1637.74	30062.4	4430.92	5676.61
13.8	-1550.69	25858.5	1297.88	7178.59
13.82	-1409.44	27958.2	1072.83	7578.72
13.84	-1665.56	26535.7	1498.02	11211.9
13.86	-1343.68	27443.2	-1364.12	10943.7
13.88	-1202.41	25009.1	-1426.63	11614.6
13.9	-2740.92	25753.9	1960.72	13567.9
13.92	-2942.81	25125.9	2241.37	13823.2
13.94	-1121.74	18844.4	1564.72	16119.6
13.96	-655.323	17656.3	-141.486	15110.5
13.98	-1236.5	19394.3	-41.4814	10777.9
14	-697.818	22414.6	-2289.56	8269.52
14.02	-484.246	24351	-618.17	8127.23
14.04	-3088.36	26720.9	-843.309	5835.48
14.06	-472.508	25640.9	-797.524	6433.61
14.08	-24.1037	24849.8	-1510.36	7302.61
14.1	-1797.34	28646.3	-1247.84	6726.57
14.12	-2342.34	27999.5	-2484.49	5915.65
14.14	-1063.05	28707.3	-325.471	4689.24
14.16	-885.546	23093.2	1255.56	3860.12
14.18	-834.47	24288.5	-2256.95	3229.62
14.2	137.783	22160.2	480.039	2454.55
14.22	2789.82	25215.7	-1443.01	1227.85
14.24	3852.4	27638.9	-819.311	217.817
14.26	3379.71	35209.7	-1640.59	652.684
14.28	8470.16	42021.9	-1450.39	-14.3172
14.3	15547.5	24106.8	-844.775	-536.9
14.32	32107.4	16035.5	-2569.18	-1095.69
14.34	53399.6	6320.42	-1060.47	-1437.81
14.36	71874.2	2421.27	-1755.35	-1527.14
14.38	51912.5	2802.73	-1240.08	-731.509
14.4	37658.4	2515.78	-3109.01	-1146.13
14.42	15384.7	2066.16	-1546.14	-1037.03
14.44	4634.75	1797.04	-236.153	-1289.26
14.46	2410.1	1274.94	-2231.54	-1993.13
14.48	655.08	1890.63	-2348.48	-1252.12
14.5	2386.06	790.297	-1110.76	-1775.55
14.52	612.988	1152.87	-4081.53	-1775.27
14.54	104.275	1912.69	-1723.97	-1287.4
14.56	4454.29	270.119	-1949.3	-1395.68
14.58	6040.8	1950.85	-1000.61	-781.565
14.6	4430.32	633.135	-846.65	-2244.69
14.62	3397.83	1410.49	-1270.69	-1522.4
14.64	6718.33	-304.857	2188.63	-998.889
14.66	19232.5	-340.566	2974.74	-999.28
14.68	26364.1	1465.92	2243.62	-2173.81
14.7	27481	-322.094	2036.3	-79.1944
14.72	14943	2712.34	3942.25	-928.812
14.74	17252.1	2152.26	2560.87	479.236
14.76	7441.42	255.433	673.755	-244.156
14.78	5993.57	652.351	4711.01	-732.847
14.8	9874.05	254.384	4106.29	-336.6
14.82	5427.9	1066.43	6048.33	-66.8976
14.84	5208.29	-849.069	6888.57	-754.599
14.86	-393.832	1172.83	11250.9	-810.237
14.88	-306.369	2472.08	13608.4	0.99632
14.9	-1302.63	3626.67	47990	-777.354
14.92	-745.533	2649.77	164916	-273.406
14.94	-7.8109	3569.23	155804	2072.76
14.96	-317.686	3711.85	120520	1348.25
14.98	4140.85	3944.61	75337.4	2520.15
15	9628.94	5802.79	29739.8	2572.07
15.02	16327.2	5150.16	19833	1395.65
15.04	20009.1	4768.29	21016.3	-1117.5
15.06	11264.2	4277.87	37624.8	-271.21
15.08	6402.74	3082.85	85444.6	-165.592
15.1	186.587	4452.48	164783	391.454
15.12	-358.039	3564.15	258083	-695.282
15.14	-1859.95	2802.07	642076	547.871
15.16	-1772.39	3629.28	845627	2874.62
15.18	-1016.52	3228.07	958597	2744.79
15.2	-1145.69	3133.73	963032	4728.1
15.22	404.931	2659.89	910462	5645.61
15.24	528.647	3630.83	884191	5696.01
15.26	20.1938	4547.39	624918	11941.6
15.28	-2095.78	3874.27	358348	11829.1
15.3	2146.12	6343.78	182071	9061.44
15.32	644.273	6790.12	72478.9	7738.56
15.34	226.158	7272.38	104928	8492.69
15.36	1397.52	7230.63	207060	6952.78
15.38	3526.18	6845.5	328646	6135.22
15.4	5510.35	4762.31	245786	6997.3
15.42	7259.73	4087.75	164064	4969.29
15.44	8521.42	3665.86	69987.5	3157.87
15.46	4418.67	3948.17	15160	7090.08
15.48	3512.93	5332.06	7131.6	5549.3
15.5	3094.87	3843.84	5695.83	5814.59
15.52	111.989	4360.3	5921.78	4074.83
15.54	-197.684	4424.99	4919.49	4917.81
15.56	1353.05	1599.5	4982.87	3827.98
15.58	6245.29	1952.73	5949.35	5086.08
15.6	8717.21	2179.29	4423.25	5639.6
15.62	9816.41	2911.36	6654.07	4928.62
15.64	8928.78	2505.28	5471.14	3115.68
15.66	7661.85	3435.57	8261.88	4318.96
15.68	7352.22	428.082	7656.93	4799.6
15.7	6338.18	1556.59	5299.95	5876.13
15.72	4854.53	1709.51	2635.91	5146.28
15.74	3912.74	1392.58	2717.31	5644.5
15.76	2916.78	27.818	251.95	4029.27
15.78	3221.3	685.78	694.587	1799.77
15.8	1647.36	946.14	5381.82	148.09
15.82	976.536	-365.14	16426.9	1512.62
15.84	341.843	-321.993	22432.7	1269.45
15.86	3662.77	1129.77	29413.8	2308.52
15.88	8952.47	468.022	33432.7	2697.18
15.9	10665.9	347.906	35121.6	2128.38
15.92	9182.29	426.239	35672.6	3997.79
15.94	6307.92	1028.14	34092.3	5578.03
15.96	4679.85	546.074	25088.4	10770.5
15.98	1877.74	894.633	12327.6	13687
16	1514.03	-1339.93	6267.78	10751.2
16.02	1023.89	-142.925	4452.6	12186.2
16.04	804.69	222.987	23372.8	5204.1
16.06	-100.865	137.108	37452.3	5988.53
16.08	-374.239	1080.53	36323.5	7820.38
16.1	-1063.04	687.126	24899.2	10121.7
16.12	-1896.32	-988.934	13258.2	7148.61
16.14	-2512.86	-1473.13	3965.29	13639.9
16.16	-2822.33	1076.88	632.878	15543.3
16.18	-2770.56	321.276	-279.213	12605.8
16.2	-1707.3	215.671	362.038	12106.5
16.22	-1276.2	-666.845	-1236.42	7597.22
16.24	-2145.58	-104.627	-522.925	8452.2
16.26	-1822.85	800.532	-766.727	11799.6
16.28	-1825.23	513.35	-2527.75	9836.46
16.3	-852.244	-622.993	-2049.07	10456
16.32	-999.109	-1163.52	362.252	10894.8
16.34	-2139.39	-1650.11	533.869	11369.5
16.36	-1112.2	-836.461	-3123.69	13957.3
16.38	-3083.32	-167.55	-1940.6	11920.9
16.4	-1965.81	-2063.7	-107.271	10841.7
16.42	-2672.57	-1160.47	-2301.8	9111.97
16.44	-2241.41	609.512	-2473.38	6948.58
16.46	-22.0959	-619.067	-2283.71	3791.56
16.48	-1288.77	427.942	-1732.81	3271.41
16.5	-1218.83	372.919	-2789.43	5261.68
16.52	-2286.81	191.218	-251.696	6384.77
16.54	-1349.88	207.959	515.951	6243.29
16.56	-2435.9	513.451	-1263.17	8287.12
16.58	-1607.33	890.949	-242.655	9572.13
16.6	-1916.67	292.847	6232.62	9267.45
16.62	-2551.13	-793.176	17675	11581.6
16.64	-3004.95	613.133	14884.4	9795.37
16.66	-2212.49	176.86	8878.72	8352.13
16.68	-4364.14	-422.217	7099.59	7125.41
16.7	-1386.14	1597.47	3387.81	5410.8
16.72	-2580.49	419.918	10820.4	4165.58
16.74	-2131.18	199.412	15724.2	3462
16.76	-1501.25	-870.26	18261.9	3390.37
16.78	-2063.41	1419.38	16988.6	5323.42
16.8	-1433.46	60.2243	10910.6	3463.2
16.82	-1020.25	1500.45	5898.36	3734.09
16.84	-2124.25	267.239	868.036	3769.96
16.86	-1476.23	189.756	244.873	2776.06
16.88	-2146.73	-574.336	831.872	3064.37
16.9	-2401.8	-128.511	136.458	2304.86
16.92	-2729.11	-875.035	-1787.18	1093.58
16.94	-2406.18	-249.082	-1615.62	947.767
16.96	-1252.38	87.6279	-3232.2	2915.01
16.98	-803.004	1273.01	-784.808	1269.63
17	-1726.34	3758.62	-2491.71	1556.68
17.02	-2432.93	2252.25	-4668.22	1139.11
17.04	-1658.42	2280.91	-1444.16	992.275
17.06	-3268.11	792.101	-3530.36	447.87
17.08	-1012.49	188.089	-2058.33	-6.4208
17.1	-3796.2	2184.78	-2338.32	-298.349
17.12	-1396.07	1056.46	-3756.23	5.58046
17.14	-2120.69	-1426.76	-2681.56	-720.226
17.16	-2068.63	262.122	-2925.43	-217.996
17.18	-1167.64	1643.7	-2952.56	446.603
17.2	-2108.99	640.818	-3467.36	1255.51
17.22	-2490.41	324.05	-1543.77	6037.91
17.24	-1155.91	-896.076	-2582.38	21801.9
17.26	-543.9	-761.792	-3205.55	46632.9
17.28	-1972.9	383.72	-3991.29	39963.4
17.3	-1613.75	318.817	-1887.08	32065.4
17.32	-1453.28	795.526	-2925.69	24040.8
17.34	-1491.48	2193.15	-3548.86	9387.28
17.36	-2270.22	6932.03	-4695.84	5281.84
17.38	-1874.93	2856.32	-1905.27	2223.83
17.4	-1551.87	4271.25	-1029.29	1784.67
17.42	-1337.18	3139.16	-3729.61	1218.9
17.44	-887.681	1230.15	-2384.01	562.656
17.46	-1160.66	1849.59	-1489.97	737.102
17.48	-1415.57	644.491	-2167.33	2410.54
17.5	-171.322	2311.02	-4036.79	2494.35
17.52	-1022.28	1412.48	-4641.9	103.483
17.54	-85.0709	2482.45	-4000.72	3420.1
17.56	201.902	1944.64	-3287.3	4225.91
17.58	1807.42	1063.39	-5174.82	5988.87
17.6	793.924	2222.91	-2781.61	4644.97
17.62	3501.24	943.778	-7197.83	4113.73
17.64	3463.11	-245.294	-3034.53	2263.79
17.66	2919.25	534.152	-4849.8	1136.2
17.68	352.435	1475.9	-3197.14	1037.99
17.7	585.256	1640.72	-3874.49	253.282
17.72	-464.331	3701.81	-2348.26	642.466
17.74	-683.053	4082.86	-4651.21	1013.45
17.76	-450.218	4138.54	-5689.8	715.984
17.78	-885.676	6361.41	-4759.62	1538.24
17.8	-797.328	6452.7	-2619.27	825.068
17.82	230.257	6832.72	-4579.03	2423.72
17.84	174.118	7645.97	-4100.4	3064.94
17.86	-785.123	7808.73	-677.634	6343.1
17.88	260.539	7808.67	-3576.62	6189.33
17.9	2642.8	8296.03	-2989.61	5457.43
17.92	5657.25	6525.36	-3233.46	7055.43
17.94	8545.27	7156.7	-3748.24	5365.98
17.96	25955.3	5764.82	-2781.92	6476.05
17.98	35779.1	5022.92	-2610.33	8362.67
18	18636.3	5075.49	-4064.34	5282.07
18.02	21361.7	5272.29	-4958.41	4278.5
18.04	10883.8	4836.66	-2998.67	4015.36
18.06	2212.04	5881.87	-5608.65	6551.74
18.08	2481.08	5102.54	-1914.93	8455.82
18.1	-808.123	3781.08	-2809	8336.84
18.12	-791.947	4807.44	-3034.77	8976.35
18.14	506.646	3991.2	-2718.67	5605.96
18.16	-344.152	4150.05	-3648.86	6046.57
18.18	-653.081	5031.12	-1671.04	2730.15
18.2	-1413.56	4882.4	-1571.68	1671.39
18.22	1311.96	4986.27	-424.713	1154.39
18.24	-80.6823	4891.21	-4046.15	456.671
18.26	-786.96	3603.77	-1327.77	-6.34047
18.28	204.608	3273.37	-1770.27	921.336
18.3	-357.164	5706.21	12182.8	674.875
18.32	-1334.36	5646.21	17032.5	-763.781
18.34	-35.7221	2732.13	5806.9	235.859
18.36	1786.72	5922.79	8994.9	-281.813
18.38	3735.61	19191.9	4000.76	193.844
18.4	2288.81	23429.6	4244.64	1789.27
18.42	227.909	20026.8	8678.94	133.414
18.44	370.592	15521.9	14431.8	-1125.15
18.46	25.6013	9788.53	11460.6	126.832
18.48	619.847	4000.71	4660.27	764.624
18.5	1286.34	2547.54	2447.71	445.042
18.52	688.497	3514.43	-956.946	-633.228
18.54	235.151	4499.11	-1435.53	853.25
18.56	-615.559	3713.44	-3991.26	63.8229
18.58	610.883	4137.67	-1778.58	195.492
18.6	374.295	2087.11	-2022.34	3108.66
18.62	462.83	4822.76	-1706.18	3944.61
18.64	117.878	3223.25	-2058.31	3570.33
18.66	603.789	3899.32	-1579.59	3737.85
18.68	2299.87	4737.72	-1895.59	1286.29
18.7	5567.36	4058.67	-1561.35	1760.73
18.72	6161.65	1862.18	-2238.59	699.835
18.74	4805.24	2934.72	-1579.22	1210.28
18.76	5544.04	1460.3	-2708.01	835.628
18.78	5542.3	3218.81	-2175.07	659.6
18.8	10074.2	2412.3	-2617.49	-600.213
18.82	11824.5	1497.24	-2445.79	-649.915
18.84	12581.3	202.704	-1407.1	95.0664
18.86	14367.8	352.973	-3962.77	370.382
18.88	10356.2	503.086	-1244.3	-383.894
18.9	12377.5	1429.72	-1469.95	-469.917
18.92	25218	838.997	-2309.71	-844.979
18.94	19833.7	2126.6	-584.638	-1256.21
18.96	21385.4	1571.74	4283.25	-59.9496
18.98	21112.7	547.151	9096.95	1045.96
19	12369	-206.619	9070.01	-611.679
19.02	8176.84	574.793	12511	-1275.94
19.04	4797.53	-847.47	12827.2	-224.324
19.06	3567.62	-1005.47	10741.2	682.757
19.08	7051.93	28.5561	6415.5	2258.11
19.1	6797.38	-1086.88	8429.6	2262.02
19.12	11076.4	163.755	25597.8	26.1953
19.14	9521.42	-897.614	51345.6	-493.75
19.16	10188	-315.374	61343.2	359.002
19.18	7314.5	-40.2291	60413.2	-16.4948
19.2	4603.52	-1119.78	48627.8	-337.827
19.22	3066.58	-772.434	31821.2	243.927
19.24	3444.24	-1346.28	15249.4	861.788
19.26	2774.29	-709.962	5685.67	1335.13
19.28	2826.83	-2078.54	-626.841	1393.04
19.3	2409.76	-430.739	285.513	1685.73
19.32	1432.76	-1401.93	-590.28	3585.95
19.34	2153.61	-1758.98	-924.204	3246.45
19.36	3127.34	-923.894	-1059.44	4369.97
19.38	1193.06	525.345	-2838.32	3560.84
19.4	1968.11	-1186.24	-2810.99	4016.05
19.42	2851.54	-314.889	-724.564	6024.61
19.44	3915.59	-1141.31	458.758	5703.14
19.46	3137.3	1391.9	-1103.36	6158.35
19.48	2720.26	872.686	-823.134	6866.43
19.5	5175.11	-79.9303	-1554.38	7032.64
19.52	6636.54	972.449	-2105	5627.46
19.54	5713.78	309.027	-217.23	3824.91
19.56	11329.5	-191.723	6962.76	4099.52
19.58	37825.1	1149.99	10259.4	2766.61
19.6	87042.9	486.926	8354.13	1126.65
19.62	102972	2623.63	23463.4	714.928
19.64	79634.2	1437.05	28403.7	3301.54
19.66	63105.8	1858.15	16293.4	4533.51
19.68	42061.8	2243.28	16375	4392.77
19.7	18507.2	1273.92	8491.17	4450.73
19.72	10630.5	2255.45	3407	5104.77
19.74	10827.6	1105.83	1537.91	6391.01
19.76	8351.55	2178.04	1420.85	6521.29
19.78	7591.38	3069.83	834.179	4971.82
19.8	6777.03	1920.8	-1576.76	8082.41
19.82	5529.19	1313.86	-1675.74	13324.4
19.84	6791.99	-15.3517	-456.177	17536.8
19.86	6898.82	1274.68	-1313.75	19762.4
19.88	6879.22	2366.27	-636.042	22692.5
19.9	11230.7	2843.99	-1439.42	22371.5
19.92	18146.9	1244.82	-2170.54	22158.9
19.94	23509.9	1217.32	-1131.57	27491.3
19.96	23598.6	1298.46	-833.133	39055.3
19.98	18937.1	1163.13	-2358.97	37542.3
20	18213.1	1317.08	-452.993	32760.1
20.02	13696	225.042	2085.17	36864.5
20.04	10894.9	2312.24	3684.1	44491.1
20.06	9141.31	281.579	-821.962	38733.7
20.08	8327.01	1321.8	1643.97	28731.7
20.1	5020.12	-57.9796	-62.4482	27580.3
20.12	5181.18	-407.884	-89.0789	22364.9
20.14	4384.94	922.332	-928.499	16968.9
20.16	3660.96	-1377.59	-1460.86	11555
20.18	3496.9	332.634	-421.798	8723.97
20.2	4272.08	182.825	310.21	8168.85
20.22	3385.55	-1899.26	464.236	7360.92
20.24	5190.28	426.2	-917.012	6336.31
20.26	5297.16	114.975	754.249	5347.89
20.28	5169.25	1718.73	1125.04	4540.16
20.3	5023.27	3359.02	1224.91	6261.2
20.32	9898.58	2525.21	2029.21	8560.31
20.34	12498.1	2197.56	6409.83	11166.5
20.36	18764.2	2899.87	5805.3	12056.9
20.38	24289.7	1706.1	4243.48	17047.5
20.4	30628.1	1072.7	3855.71	17667.1
20.42	37074.8	2571.09	4118.18	20815.5
20.44	55677.3	2733.33	2682.83	22266.2
20.46	94021.8	3781.09	2728.57	17937
20.48	168292	4395.83	5682.33	18195.7
20.5	227227	7593.95	5872.59	16539.9
20.52	256992	4290.18	3425.78	12012.3
20.54	204611	5990.13	3652.18	11729.4
20.56	136461	6715.22	4583.01	12512.2
20.58	104652	6537.73	8765.03	10640
20.6	53534.4	6559.44	23983	10628.2
20.62	35850.2	7773.79	40339	8123.92
20.64	41737	5900.05	49433.9	7209.19
20.66	39676.5	6176.25	40250	6782.21
20.68	48651.9	4014.61	28501.2	8829.81
20.7	51161.1	4057.12	24555.3	14616.4
20.72	45596.6	5436.8	11090.7	23094.2
20.74	41169.9	3493.62	7560.27	21439.3
20.76	31667.8	2616.7	3975.65	32265.4
20.78	24911.2	3510.46	1077.4	33970.1
20.8	16691.5	5163.43	1285.84	18768.8
20.82	13583.4	3258.77	-600.914	18739.7
20.84	12082.8	3937.61	1359.58	14809.2
20.86	9570.77	2395.44	1405.49	8151.43
20.88	8702.38	3924.47	566.367	7833.52
20.9	10308.5	4370.4	2454.64	8436.84
20.92	6441.82	3715.2	1543.28	9871.07
20.94	6693.29	4848.81	3052.27	8794.72
20.96	5391.43	6055.33	3603.96	9596.89
20.98	6238.96	5618.87	4950.4	10995.2
21	4720.35	4876.03	1618.76	14001
21.02	3237.87	5849.79	5331.36	12708.1
21.04	5295.57	6210.13	1548.18	11270.8
21.06	4951.01	6805.99	492.394	12867.9
21.08	4895.44	7799.92	628.718	11177.8
21.1	4803.75	9318.38	277.374	5405.69
21.12	5759.67	10945.9	-670.011	7761.58
21.14	6029.23	10533.2	1633.8	6342.52
21.16	7039.34	9308.44	1968.85	10306
21.18	5827.81	8734.65	3785	12463.4
21.2	6982.42	9136.97	146.391	10502.6
21.22	5734.77	9142.7	517.59	6753.65
21.24	4848.36	9980.07	-1387.03	4034.31
21.26	4738.63	10655.7	-112.704	1170.52
21.28	4899.83	10194.1	439.147	-212.151
21.3	3724.44	7656.24	105.962	-1125.17
21.32	5727.98	8153.6	802.33	-1803.35
21.34	4335.85	8109.92	-885.495	-837.839
21.36	6032.34	7651.63	750.125	-847.658
21.38	7150.84	6995.49	-106.822	-1814.74
21.4	7980.36	8019.97	968.892	-1788.38
21.42	7762.27	6354.04	-213.153	-2249.67
21.44	6496.58	7506.66	-203.085	-832.475
21.46	6188.18	7468.03	782.349	-1040.85
21.48	4796.06	6400.74	-923.467	-671.21
21.5	3367.81	5623.32	332.92	23.5683
21.52	3962.53	6129.2	3016.23	537.745
21.54	3636.08	6943.03	3694.65	-429.156
21.56	4953.29	5915.43	5691.61	-167.813
21.58	5096.46	6279.51	8645.88	3.23508
21.6	3975.28	8739.7	9053.4	788.412
21.62	4425.51	6901.97	6715.49	435.687
21.64	4568.68	8316.29	6364.42	1871.13
21.66	4242.24	7582.06	5146.38	2421.54
21.68	5216.28	7824.01	2483.37	3495.76
21.7	3968.67	6459.23	1807.22	3594.63
21.72	4509.22	5691.29	2124.49	7522.69
21.74	3026.81	5791.11	4374.43	10746.3
21.76	4452.41	2803.06	6245.07	10827.2
21.78	4053.73	989.786	8097.66	12515.5
21.8	5045.84	1651.75	8866.53	12704.7
21.82	4322.04	2422.79	5336.62	11521.2
21.84	4122.06	1785.67	4786.98	10861.5
21.86	3940.13	1998.14	3406.49	9136.16
21.88	3722.08	4342.59	3452.92	10228.5
21.9	3522.1	3942.24	3282.62	6787.2
21.92	3900.1	3813.43	3925.12	6434.55
21.94	4386.48	3739.42	4441.21	4943.97
21.96	4728.37	4298.16	4975.36	3850.76
21.98	4058.77	4315.6	4624.49	2486.6
22	3714.3	6681.68	3677.57	2693.85
22.02	3893.63	5110.73	2297.17	1582.55
22.04	3802.03	4894.97	2578.5	886.662
22.06	3024.07	4715.82	3112.72	696.508
22.08	3275.65	4537.16	522.195	1048.2
22.1	4340.03	3618.41	1760.86	3350.6
22.12	3778.82	4036.71	91.5256	5526.54
22.14	3633.04	3407.83	2666.81	12723.7
22.16	2566.09	864.78	1900.61	12298.7
22.18	4352.96	3000.22	2416.84	10410.6
22.2	3394.39	3745.25	2481.52	13327
22.22	3537.61	2883.11	2473.97	17778.7
22.24	4132.38	4152.64	1310.45	19629.4
22.26	3715.68	6036.62	2260.21	14472
22.28	4436.89	5049.02	2397.2	19826.7
22.3	3731.19	4278.46	3437.3	15012.4
22.32	5463.89	3345.62	919.168	12492
22.34	6745.03	4038.62	1399.37	12735
22.36	8279.04	4208.07	2963.31	13194.8
22.38	11890.2	3203.69	9982.03	14467.3
22.4	25760.7	2235.65	18102.6	13247.2
22.42	46476.7	2369.59	14862	13219.2
22.44	60997.4	643.292	12362	14274.9
22.46	57058.6	-1462.15	13041	12115.5
22.48	48026.2	1941.5	15399.7	10534
22.5	42407.7	197.55	13116.5	8609.34
22.52	26439.5	169.612	17227.3	9484.25
22.54	17190.4	1297.74	16587.8	9257.33
22.56	10253.2	-1132.31	14467.2	9788.98
22.58	6513.13	-582.059	19445	9923.22
22.6	5735.2	528.157	15102.8	11719.1
22.62	5643.63	410.163	11176	13569.2
22.64	4685.09	-32.9504	12758.2	10343.7
22.66	4990.89	156.094	18133.5	9701.11
22.68	3183.42	634.097	30860	10702.1
22.7	4013.03	750.806	122753	8469.92
22.72	5655.43	181.083	173266	6653.12
22.74	5600	442.133	71839.4	8358.38
22.76	5725.19	1010.14	78894.5	6324.72
22.78	7168.91	1505.77	82517.8	4670.32
22.8	7149.6	1080.09	27475.3	4713.7
22.82	8087.59	2460.48	13939.5	3384.3
22.84	7634.79	2865.33	14420.1	3517.88
22.86	6694.31	1590.22	14900.6	3543.03
22.88	8101.92	1669.56	11696.5	4561.53
22.9	8498.04	1008.13	12032.6	4622.68
22.92	8352.3	2694.54	7239.02	6616.41
22.94	7592.45	5247.67	6039.84	11138.8
22.96	7573.15	4404.84	3955.63	11344.2
22.98	5837.94	4085.52	4056.95	9237.67
23	5421.27	5987.54	2586.88	13651.5
23.02	6268.96	6335.88	4855.69	14055.4
23.04	4533.75	11470.4	4704.19	10864.9
23.06	3340.41	18464.9	4480.45	10853.3
23.08	3537.86	18234.1	7851.1	11112.5
23.1	3626.93	14264.1	15466.4	12238.6
23.12	2867.09	16001.4	23442.9	17175.8
23.14	4310.83	16094.5	25332.5	14689.4
23.16	2991.05	12592.9	23266.5	13232.4
23.18	3423.31	11366.6	19574.9	16345
23.2	4469.68	18610.9	14853.8	20794.2
23.22	3475.03	12868.1	15388.8	14225.4
23.24	3383.49	13410.4	17766.1	15332.9
23.26	3436.44	12904.6	20577	14905.1
23.28	3362.97	9435.96	20172.8	16157
23.3	1934.82	11602.2	20454.9	12044.3
23.32	2222.59	10245.7	21477.7	10297.8
23.34	1914.3	12320.5	20892.9	14331
23.36	1678.26	12714.8	15341.1	16341.3
23.38	4982.41	13018.2	10854.9	14757.1
23.4	4656.06	11225.7	8734.88	15719.7
23.42	3137.61	10967.9	6651.01	17657.6
23.44	4852.29	15477.7	5741.19	21528.1
23.46	4634.32	21901.4	5571.94	19817.3
23.48	4398.28	8094.86	8401.02	14331.6
23.5	2934.02	7382.58	6317.21	14445.1
23.52	3962.33	10589	6888.55	9717.93
23.54	3581.8	4835.9	3106.93	4737.9
23.56	2858.09	3471.07	4581.41	5754.49
23.58	4392.15	245.023	5080.55	4982.94
23.6	2693.08	179.031	3069.07	1050.53
23.62	4787.06	-772.85	1653.65	1940.72
23.64	4478.78	-172.245	2676.64	-77.0774
23.66	4242.75	-1884.47	3808.02	867.345
23.68	4964.01	-1159.21	2193.97	746.13
23.7	3879.05	-344.54	3704.68	390.141
23.72	3426.27	-1716.32	3373.08	1063.74
23.74	5140.95	-235.227	2951.17	75.6565
23.76	5789.97	468.262	2041.61	-1002.68
23.78	6168.05	-382.517	3317.58	-2514.46
23.8	7322.8	-1143.9	5334.12	-2328.33
23.82	6996.45	-623.762	4388.48	-1798.96
23.84	7356.47	1015.34	5375.5	-1414.02
23.86	6686.95	-19.6359	3310.04	-1227.68
23.88	6685.72	-206.553	4387.41	-2377.86
23.9	6106.51	1538.33	3676.65	-890.888
23.92	5274.43	1259.41	4212.19	-921.042
23.94	4044.97	817.099	4621.31	1180.23
23.96	3827	1566.07	4073.15	120.733
23.98	6444.79	1013.77	1429.8	145.068
24	8069.16	1219.28	5704.27	-1203.21
24.02	4834.81	-219.642	2952.58	374.694
24.04	5538.01	-575.608	4590.01	832.867
24.06	6313.45	-896.209	4764.42	5608.02
24.08	4560.2	859.591	6438.01	14176.4
24.1	5028.59	-112.729	3686.39	16314.7
24.12	3347.58	70.2061	5883.81	26093.5
24.14	4177.21	1408.41	4288.2	54241.6
24.16	4753.98	-830.398	1265.7	45488.9
24.18	4662.44	470.29	2307.2	33990.9
24.2	4101.28	668.511	2716.54	39579.9
24.22	6159.14	1317.62	4354.12	29166
24.24	7982.19	918.473	1530.37	22129.8
24.26	7258.48	897.989	2499.69	17243.3
24.28	6751.51	2231.54	2511.74	11038.4
24.3	6226.48	-300.832	4221.64	9150.48
24.32	4708.03	905.057	2138.51	7461.48
24.34	4182.99	-183.541	2728.59	5592.05
24.36	4615.26	334.81	3643.81	6432.15
24.38	5751.94	780.341	3926.87	10614
24.4	6960.87	1947.8	2855.29	6053.88
24.42	8567.17	1001.44	3427.38	8357.65
24.44	8150.51	560.282	4902.6	9090.23
24.46	7517.1	461.783	2440.29	5090.76
24.48	7768.74	91.8394	3716.86	5354.18
24.5	7045.02	714.814	2609.24	8869.03
24.52	7296.66	1608.23	3777.48	16990
24.54	8451.4	1796.75	4223.24	13822.3
24.56	9281.02	1172	3765.92	3755.17
24.58	7076.21	1847.28	3850.48	7650.32
24.6	8140.64	1384.2	2688.77	6434.15
24.62	8320.02	3521.64	3947.4	576.268
24.64	6566.75	3202.2	3887.52	-2210.77
24.66	7847.93	2557.25	1479.57	-138.817
24.68	6257.22	358.549	3153.69	-2708.55
24.7	7755.14	3126.56	3545.42	-1503.01
24.72	7284.28	1523.16	2167.07	-1055.78
24.74	7120.48	1599.18	5286.22	-1619.74
24.76	6216.13	2126.4	3438.29	-1840.22
24.78	5456.28	3321.59	3089.55	-2006.2
24.8	5400.85	4263.58	4637.34	-1503.56
24.82	4839.68	2098.58	5029.18	877.852
24.84	4657.81	4105.62	4283.12	134.837
24.86	6932.4	5426.02	6065.78	2065.35
24.88	6967.28	5788.84	4488.9	94.7696
24.9	6640.91	5230.23	2821.73	-87.3187
24.92	7434.4	4617.18	3990.33	-214.877
24.94	8498.81	5521.1	4833.84	-576.896
24.96	7973.76	3390.36	4918.75	127.107
24.98	7213.9	4582.83	6268.04	2131.94
25	7953.2	3824.38	2794.75	7424.45
25.02	9144.05	7310.34	2157.23	6124.65
25.04	7697.82	10398.8	5276.66	4771.03
25.06	6612.84	7887.73	5560.36	7138.59
25.08	7334.07	6279.64	4814.53	5261.93
25.1	4786.05	6531.82	7157.35	2717.36
25.12	3737.18	5682.06	1823.77	1329.16
25.14	3844.3	6764.83	4545.93	1928.2
25.16	4673.9	5788.4	6491.44	2979.2
25.18	4130.77	2662.47	6955.88	1465.78
25.2	2702.6	4070.05	8413.75	1524.18
25.22	3008.39	1612.26	9311.71	2540.29
25.24	2718.13	1574.72	11185	6844.14
25.26	3872.85	-1099.94	12173.4	10714.9
25.28	3401.96	-1372.38	13902.2	9781.61
25.3	4249.62	-795.93	13554	12497.3
25.32	2098.95	-1086.48	13169.7	18663.3
25.34	1628.07	-473.936	15422.4	37346.8
25.36	4318.05	-1378.61	11949.5	81317.8
25.38	2438.32	-1073.1	6977.39	55208.1
25.4	4694.81	1074.78	9916.56	48876.9
25.42	2778.95	-1726.33	8105.4	54954.9
25.44	2867.98	-282.791	5734.34	41237.2
25.46	3878.19	-681.525	6108.74	26905.9
25.48	3118.3	-664.756	4929.82	15898.6
25.5	3261.51	-449.217	4437.28	8413.82
25.52	3856.28	272.16	2752.66	9183.96
25.54	5914.09	-252.642	6468.64	8094.19
25.56	3944.03	-903.757	5632.98	11466.3
25.58	7049.43	-1645.05	6242.32	7559.84
25.6	7373.26	-887.041	4919.02	5929.74
25.62	7931.9	-815.237	4860.1	6485.69
25.64	10621.9	-580.706	5415.31	7800.77
25.66	10873.4	-165.373	3640.53	9947.23
25.68	6591.43	69.5306	3960.97	10974.4
25.7	6788.82	557.507	4028.57	8787.01
25.72	6065.03	1695.94	6299.76	11874.3
25.74	5431.56	2599.78	5030.8	16605.9
25.76	5538.63	1372.54	5947.38	29845.2
25.78	4272.98	2096.25	8308.95	30170.7
25.8	4470.36	2802.17	3554.06	21935.3
25.82	3854.95	3183.24	4813.89	25043.5
25.84	5081.87	6219.73	5062.25	23708.9
25.86	3418.84	8353.41	4407.53	19593.4
25.88	3525.91	10108.1	4312.76	24906.9
25.9	4662.51	7799.11	5319.8	20557.8
25.92	3541.35	8073.35	4448.4	13770.9
25.94	3449.72	9323.28	6358.59	12529.6
25.96	3303.91	12488.1	6859.95	13004.8
25.98	3970.89	10614	7234.9	10103.1
26	4692.06	13815.7	5388.23	5702.79
26.02	6352.46	11635.2	7388.82	6378.57
26.04	6007.95	15325.3	8703.07	10306.2
26.06	4344.91	18781	8175	10025.9
26.08	6619.42	13513.1	11494.2	7939.97
26.1	5859.48	16445.7	10297.9	6703.58
26.12	5731.71	17807.4	8758.38	5070.41
26.14	5694.26	18446.9	10723	5045.36
26.16	6198.66	21055.7	11152.3	4641.57
26.18	6432.14	21027.8	12015.2	5087.28
26.2	8941.44	25732.6	15912.5	4576.25
26.22	7025.51	30871.4	11573.5	3650.34
26.24	6897.74	29291.5	12147.4	3700.34
26.26	8269.12	34377	12956.1	4816.54
26.28	8267.77	35597.6	10531.8	4470.25
26.3	6406.02	39166.8	11178	4142.54
26.32	7976.08	43567.3	12655.1	2731.62
26.34	8372.1	41267.2	15794	2639.76
26.36	7702.44	38678.6	23322	2710.96
26.38	6346.43	32658.8	30217.8	1897.61
26.4	7663.61	27235.5	34097.3	1536.31
26.42	6397.9	29362.6	39584.3	1265.81
26.44	5385.06	25313.1	40483.6	2494.95
26.46	4805.71	19656.5	35205.6	4609.6
26.48	4930.77	19094	26315.3	9090.86
26.5	5417.09	21710.9	23692.5	5029.19
26.52	8070.85	24202	24573.8	3857.91
26.54	11537.4	26242.1	21300.8	5161.59
26.56	16448.9	27831.2	13078.8	8849.91
26.58	15508.3	30414.3	14845.2	7120.02
26.6	14369	33268.9	18743	6998.09
26.62	12055.7	28393.5	20690.1	7851.93
26.64	12289.1	28630.3	36743.7	7929.51
26.66	7916.7	26266.7	51207.9	11258.7
26.68	5910.42	19315.9	38813.7	13125.2
26.7	4915.61	18543	32596.8	9302.57
26.72	6106.32	13995.8	34345.3	8785.68
26.74	10421.8	12718.4	31704.7	13633.6
26.76	15947.4	12525.4	22850.8	15573.9
26.78	21166	10129.4	16381.1	14859.5
26.8	21977.4	10443.5	13596.1	20087.8
26.82	31296	11354.2	13231.4	21288.7
26.84	49031.6	13873.1	15774.8	12591.8
26.86	36928.6	16428.9	17487.3	12095.5
26.88	29305	15120	21981.4	15049.3
26.9	37485.7	13360.2	21020.8	20586.4
26.92	37701	14148	33426.2	17526.2
26.94	27837.7	14773.8	44946.6	10944.2
26.96	25054.7	11589.3	53053.2	11641.6
26.98	20393.2	14239.5	68944.6	14091.3
27	14304.9	13350.3	73149.9	9840.22
27.02	10383.9	15586.6	70870.9	5914.54
27.04	9497.46	17263.7	60084.6	6161.5
27.06	8177.49	18508	48810.6	5902.98
27.08	8555.36	14497	38132.8	5554.42
27.1	8608.11	11751.2	30597.7	4104.32
27.12	9419.46	11408.3	22268	4189.75
27.14	6491.95	10885.7	20223.9	3715.5
27.16	7538.11	7473.83	19462.2	3349.86
27.18	9722.18	4080.85	14835.3	4032.06
27.2	5006.5	3217.37	26644.9	1770.34
27.22	4264.5	2734	48713.9	3735.38
27.24	5545.45	1691.52	34983.6	4273.73
27.26	3846.15	1245.92	17207.5	3602.11
27.28	3013.83	1162.39	25766.1	3075.18
27.3	2976.24	1368.68	24300.1	5438.38
27.32	1638.17	474.033	12791.6	6140.05
27.34	2052.13	-672.636	11506.3	4295.13
27.36	2682.83	-1403.02	9209.57	3353.49
27.38	1868.55	1624.4	8881.61	5771.57
27.4	1596.14	-765.961	9854.15	6058.47
27.42	2317.14	1305.91	9652.66	5352.1
27.44	2189.22	380.358	9830.5	4826.49
27.46	2837.97	-688.799	7678.34	4409.39
27.48	2132.05	-5.02344	9463.74	6358.55
27.5	2004.12	1221.53	7600.62	6158.45
27.52	3700.47	1527.82	8428.77	5235.97
27.54	3644.78	3605.14	8913.75	8684.64
27.56	3932.27	4798.34	9958.69	8557.1
27.58	4273.94	7220.71	9486.42	8068.42
27.6	2990.02	7621.06	10188.2	9909.84
27.62	4162.55	13224.3	8758.68	13286.6
27.64	3402.42	14674.1	10562.3	17747.2
27.66	4611.07	16395.9	10072	17963.2
27.68	2424.02	17920	9924.98	22676.8
27.7	3036.61	16826	9633.44	25277.2
27.72	2872.52	17123.9	8438.81	23958.1
27.74	2022.07	16718.2	7605.44	25763.8
27.76	2219.22	16512.3	7295.89	28346.3
27.78	1350.7	12839.5	8611.96	28074.9
27.8	2541.26	13249.7	9566.79	29916.8
27.82	1419.86	12938.5	9166.99	31794.9
27.84	2556.23	11327.8	10681.8	32535
27.86	2825.61	10567.1	12612	29861.4
27.88	4196.78	9662.99	12862.5	25020.3
27.9	2732.19	10060.4	14539.9	22437
27.92	3435.05	7713.38	18962.8	23231.3
27.94	3939.23	6252.5	20712.5	18010.9
27.96	2673.31	7213.03	32179.6	14108.9
27.98	1208.7	6079.44	59505.3	11110.1
28	1803.18	5326.25	99239.8	14559.3
28.02	2524.09	8222.71	139805	15046.4
28.04	2811.5	11337	195561	7007.98
28.06	3153.1	10966.5	261016	5255.17
28.08	4470.05	12854.8	307379	6085.16
28.1	4847.76	12594.7	365645	4278.01
28.12	2028.47	13726.6	367449	3825.42
28.14	2966.11	14552.3	305440	988.538
28.16	4102.42	12182.1	260662	48.0769
28.18	2655.84	12522.2	230983	498.292
28.2	2383.3	10244.3	166824	1508.32
28.22	1189.59	7786.68	107813	43.7073
28.24	2163.33	5926.03	88701.4	330.995
28.26	1547.6	6613.05	63376.2	-573.955
28.28	1220.85	5296.04	29977.2	670.348
28.3	1146.98	5171.99	24141.1	-36.2109
28.32	2066.52	3405.12	26017.5	105.995
28.34	1830.08	2415.73	16749.6	1909.75
28.36	2623.17	1806.44	15790.3	769.214
28.38	1917.11	-319.305	13042.9	477.418
28.4	885.923	1186.19	10783.2	817.614
28.42	1408.08	1175.19	11919.1	-16.4209
28.44	2508.22	99.2295	10526.4	-362.974
28.46	1603.45	125.74	9765.85	-1034.85
28.48	2613.27	-316.705	9493	-1977.87
28.5	2936.73	-2944.03	8371.24	-699.461
28.52	2628.01	154.959	8965.4	145.231
28.54	2987.58	202.042	8927.41	-1791.88
28.56	2787.22	-21.2346	8419.81	587.628
28.58	2641.04	352.091	6846.55	618.811
28.6	2241.99	924.63	9806.91	-1589.96
28.62	2746.05	1858.92	8251.75	192.738
28.64	5236.94	3010.44	7382.96	-788.334
28.66	9425.66	4776.54	7597.92	-523.389
28.68	6208.9	4321.44	7433.58	-457.405
28.7	4816.41	4336.37	9039.35	-1836.68
28.72	5284.32	5561.87	11873.4	161.377
28.74	4289.2	5884.64	11402	-369.566
28.76	3799.8	7435.98	13766.4	-268.639
28.78	3328.47	7903.94	18153.8	-77.7131
28.8	2604.26	7559.41	19542.9	-194.161
28.82	2259.36	9147.82	17807.2	86.4419
28.84	1661.58	8496.79	15872.9	-391.878
28.86	1804.34	8785.24	13848.3	-780.198
28.88	2832.15	8062.43	13503.5	-48.971
28.9	3227.77	7177.27	15831.9	-275.342
28.92	2160.36	5840.74	19659.4	1593.19
28.94	1887.68	3944.43	28851.4	4274.23
28.96	1542.74	3764.18	43588.5	11831.7
28.98	114.073	2879.61	60691.8	13211.7
29	1521.16	640.478	78589.8	4295.98
29.02	1194.27	3549.13	82598.1	6596.54
29.04	1029.94	1942.3	60921.9	12834.4
29.06	811.422	1726.28	43743.3	11251
29.08	863.83	336.228	43181.8	9197.76
29.1	2144.46	1402.62	34239.6	7306.79
29.12	1618.87	1150.43	18271.1	6697.96
29.14	1635.14	-871.904	13970.8	10857.3
29.16	1795.9	-1503.53	17943	11151
29.18	1468.98	122.508	21066.3	12708.8
29.2	1539.43	-834.463	25092.7	9588.31
29.22	2223.98	-310.482	22219.4	13222.8
29.24	2348.6	195.271	22272.2	12684.6
29.26	2942.83	2001.31	22613.9	11658.5
29.28	1477.98	7437.63	23136.3	15147.7
29.3	573.043	36246.1	21256.4	20641.6
29.32	1998.12	22229	13127.1	16580.3
29.34	172.01	4797.92	11771	13313.6
29.36	1687.39	8625.65	10378.9	11744.4
29.38	1288.18	17239.5	8517.12	12884.3
29.4	1394.7	7158.76	8877.01	10158.7
29.42	3415.81	-213.066	5461.93	7794.14
29.44	2257.97	-2058.25	5298.04	7163.29
29.46	847.264	-1104.21	5423.16	4455.08
29.48	2832.23	-3004.42	3561.45	2505.25
29.5	2342.68	-2845.99	4932.87	3625.77
29.52	2918.8	-1875.24	2962.81	2686.99
29.54	1616.44	-652.108	4135.57	1910.57
29.56	3818.14	-1795.63	4007.87	4005.81
29.58	2913.14	-1765.65	4349.79	4059.83
29.6	2586.13	-1989.1	2090.77	3174.42
29.62	2584.23	532.316	4347.3	3426.72
29.64	2817.13	-1679.15	3677.77	4058.13
29.66	1406.38	-152.376	2665.06	3226.31
29.68	1386.4	-956.263	4199.13	5031.38
29.7	788.431	-44.9124	4504.99	2573.59
29.72	3080.4	-1157.21	2932.38	3583.55
29.74	2066.99	402.978	3003.45	2606.49
29.76	2083.12	643.898	4158.25	1611.19
29.78	1719.94	3376.64	2170.24	3090.23
29.8	2729.48	2730.99	5348.02	2672.57
29.82	3016.53	3348.89	2944.6	4006.77
29.84	2671.4	4381.4	3124.08	4853.13
29.86	2109.51	2812.11	2183.71	3351.24
29.88	2450.73	2163.14	2760.58	5660.31
29.9	3171.25	1766.15	4403.11	4013.6
29.92	3133.16	2759.04	3715.64	4624.51
29.94	2336.45	824.94	3317.17	3392.93
29.96	1792.6	280.672	2774.21	3244.93
29.98	1790.61	837.224	1761.65	2446.54
30	1048.08	959.291	5102.06	3779.35
30.02	1226.7	-1321.92	2337.49	993.843
30.04	917.643	1254.55	2318.36	845.273
30.06	2288.36	1030.32	3870.65	1689.99
30.08	1618.05	1563.63	3363.86	547.731
30.1	1760.53	416.055	3398.94	-52.7876
30.12	765.092	1326.44	3217.29	-797.93
30.14	2153.85	-220.768	1464.23	606.201
30.16	2422.75	506.685	2312.13	366.556
30.18	1120.24	-446.83	396.53	-324.76
30.2	2165.8	-534.572	865.139	320.409
30.22	1748.33	-1075.1	2923.22	188.794
30.24	861.231	-226.098	3735.03	-1171.16
30.26	1671.97	-552.41	2740.62	-291.504
30.28	2428.52	77.2799	4383.3	-856.927
30.3	2751.57	886.309	2756.73	510.201
30.32	1647.71	556.154	2936.39	-1.23187
30.34	1735.94	333.119	2790.93	2034
30.36	541.754	885.518	3783.39	1630.76
30.38	359.044	1563.13	892.498	4695.36
30.4	1711.61	866.806	3438.32	6242.66
30.42	824.467	60.9166	1197.67	6254.59
30.44	1093.3	590.447	3364.2	6934.74
30.46	2192.98	2762.47	3616.15	5953.09
30.48	1378.06	1158.35	2152.19	6795.65
30.5	1574.63	1341.25	1121.73	5272
30.52	1482.19	2371.95	2457.42	5807.37
30.54	2798.6	1017.34	1463.1	5584.06
30.56	1694.67	2641.89	3810.28	6083.17
30.58	2035.71	1718.6	1732.24	4577.33
30.6	1925.19	2690.78	3266.64	3179.81
30.62	3205.45	2433.68	3861.81	5430.78
30.64	2029.25	2211.68	2379.83	3419.04
30.66	3761.05	4174.18	3480.75	3683.09
30.68	3614.39	5286.75	4346.86	3730.34
30.7	3178.72	4212.82	3713.82	3506.62
30.72	3808.71	3571.4	3658.78	3734.42
30.74	2542.18	5259.05	5680.88	2986.82
30.76	1636.88	3676.5	4632.43	2744.93
30.78	1020.57	3447.68	4053.59	3081
30.8	2318.84	3597.25	3763.76	3055.8
30.82	1196.78	3330.5	4666.03	2470.66
30.84	3362.02	3117.04	2985.41	1795.18
30.86	3143.06	3643.27	3291.64	-271.107
30.88	3520.13	4222.82	2857.32	281.607
30.9	2705.11	3735.87	3705.42	-159.11
30.92	3551.79	3374.53	561.786	-202.468
30.94	3405.05	1206.16	2349.12	-878.008
30.96	3149.93	3299.66	4624.14	-975.562
30.98	1865.27	2773.36	2654.56	-1723.35
31	3181.54	4666.63	3213.68	-1224.85
31.02	2818.03	7498.38	4242.42	-21.9244
31.04	1912.65	6120.91	7709.55	-1257.38
31.06	2163.25	4453.72	11285.1	-1481.34
31.08	2955.7	4935.22	20658.5	-1795.6
31.1	2772.79	5849.52	26004.1	-1423.47
31.12	1993.82	3674.51	19808	-1340.33
31.14	1883.15	3268.93	10920.7	-1383.59
31.16	1718.28	1959.59	15543.8	-2040.94
31.18	2727.45	1823.66	15001.2	-1325.54
31.2	936.977	1542.61	11984	-1657.71
31.22	2415.75	2994.92	11712.3	-1447.98
31.24	2359.23	1701.19	10609.7	-2051.01
31.26	3097.44	-315.595	9127.86	-2383.07
31.28	3817.59	2543.84	6616.45	-1902.29
31.3	4212.61	525.944	7825.85	-391.92
31.32	2729.16	1072.34	9595.18	-958.646
31.34	2799.04	678.995	14182.2	-1398.89
31.36	2688.3	140.647	12664.2	-755.34
31.38	1710.57	667.48	10044.5	-888.409
31.4	2972.55	-269.195	10079.8	-244.745
31.42	1127.82	1123.69	10223.6	579.605
31.44	1613.11	782.166	8651.4	-113.198
31.46	906.288	458.276	6988.93	1650.52
31.48	2005.68	-46.6487	3610.56	1391.35
31.5	2021.33	784.627	1948.09	969.699
31.52	1278.36	351.168	3139.44	620.374
31.54	1962.3	-1039.95	2632.95	1120.05
31.56	2375.3	-1149.02	880.174	1023.76
31.58	3510.79	-662.372	1330.98	-210.355
31.6	2009.19	-212.175	3172.57	867.574
31.62	3614.27	-791.83	1889.41	121.318
31.64	2636.46	55.1291	949.437	765.94
31.66	2579.82	-759.911	876.444	-70.4424
31.68	2920.53	483.869	947.948	556.3
31.7	3514.11	336.611	802.706	-27.0315
31.72	6365.45	441.987	386.532	437.331
31.74	5929.47	1179.32	1343.08	504.414
31.76	8004.13	2367.99	1125.59	950.89
31.78	12372.7	1569.64	-1963.78	-1059
31.8	22069.5	2721.82	437.741	-233.045
31.82	24324.8	1905.06	184.126	195.626
31.84	20204.1	2099.64	1790.91	100.58
31.86	21213.1	2817.88	164.573	-843.305
31.88	29826.2	2434.22	1030.81	-287.948
31.9	38927	2917.43	542.385	-960.735
31.92	34390.8	3310.25	1860.17	281.146
31.94	23569.1	2745.69	1425.93	-1439.09
31.96	20568.2	3210.62	5489.17	-738.909
31.98	28820	3350.39	3447.39	-1610.06
32	38516.8	4555.79	1929.42	-403.989
32.02	47003.5	2708.67	953.314	-371.88
32.04	35296.6	4961.66	1566.67	-1820.79
32.06	20826.2	4180.22	2920.58	-1373.1
32.08	19089.7	4663.16	607.868	-112.54
32.1	25192.1	4152.73	-621.117	-2374.02
32.12	18741.3	4437.08	-2211.35	-1366.19
32.14	16354.5	5480.12	190.159	-286.03
32.16	14003.8	5674.33	-1056.89	-253.406
32.18	4988.11	6934.31	44.1327	-22.0286
32.2	5003.54	6081.13	-931.99	-260.197
32.22	5705.32	6980.11	656.709	549.307
32.24	6551.59	11762.6	41.8248	546.082
32.26	4742.72	12192.3	-771.745	37.1843
32.28	2482.29	11104.9	202.835	214.714
32.3	2335.12	10216.4	-556.554	1187.04
32.32	3849.66	8063.77	-1008.89	299.036
32.34	3178.68	7374.38	-1190.29	-498.597
32.36	2616.06	6034.99	-89.2887	329.426
32.38	3787.4	8019.29	-650.004	416.963
32.4	3369.27	6084.36	-614.672	161.38
32.42	2842.76	5143.13	396.014	718.655
32.44	2749.73	4798.25	-182.772	1474.67
32.46	2638.63	5392.9	-851.873	1490.2
32.48	2039.85	4253.92	-1051.36	1144.54
32.5	2271.91	3837.75	-40.6875	220.953
32.52	1998.24	3476.13	12.6883	381.149
32.54	1561.99	3187.12	-2534.89	306.592
32.56	2372.03	3566.79	-1235.23	-616.831
32.58	1502.28	1291.73	642.41	-203.602
32.6	1138.26	1058.1	-1345.25	-512.806
32.62	1514.78	2739.48	-316.538	-984.517
32.64	771.447	989.494	-1039.86	-227.95
32.66	1888.5	-1.42491	-1907.68	1016.34
32.68	2355.32	453.099	403.438	-1225.31
32.7	871.411	-338.18	-103.147	-576.964
32.72	200.294	-298.1	1051.98	-1518.04
32.74	360.029	717.851	-682.839	-363.866
32.76	682.316	903.473	-1117.19	-708.801
32.78	282.11	-770.763	1302.28	-836.945
32.8	-244.538	-349.231	759.545	-188.372
32.82	294.473	578.616	-577.926	514.432
32.84	1501.78	-841.029	-380.119	1072.78
32.86	198.434	-652.539	-92.0066	-427.913
32.88	195.559	-752.425	936.649	-284.91
32.9	-204.691	-472.374	393.893	833.49
32.92	551.03	43.1327	447.183	-576.772
32.94	801.003	-560.552	48.9136	-993.577
32.96	780.036	154.977	-2191.7	829.363
32.98	-902.655	-1928.44	932.139	123.639
33	304.589	-2204.93	913.158	-112.433
33.02	1204.77	-1667.93	424.557	1295.19
33.04	605.785	-1491.48	44.3221	1167.56
33.06	-535.072	1936.83	928.432	2015.32
33.08	509.584	13566	1415.17	2249
33.1	-89.4232	55757.1	1576.78	2229.84
33.12	630.099	53190.7	1196.52	3547.32
33.14	500.692	9858.79	93.7731	4033.96
33.16	-278.959	6083.59	1086.23	3021.48
33.18	-1004.43	21996.8	1.5254	2442.52
33.2	-501.685	32202.9	-469.068	2080.33
33.22	597.104	8543.17	884.608	2151.66
33.24	-1.95573	2061.12	-850.349	2782.94
33.26	573.016	2154.3	51.7608	3739.37
33.28	317.122	2482.87	-1213.59	1516.88
33.3	928.203	951.627	-618.554	920.011
33.32	220.739	1498.1	-709.883	1154.02
33.34	199.63	3399.8	408.945	2056.36
33.36	377.196	3802.91	-784.189	3554.77
33.38	-456.725	3285.39	81.7549	2091
33.4	623.933	2876.78	-27.6646	2126.41
33.42	422.171	2468.71	-823.453	1005.87
33.44	256.526	2982.33	-1474.75	-584.274
33.46	-758.048	2557.23	-753.335	860.042
33.48	738.009	2692.57	-754.411	-838.44
33.5	-41.7727	3876.01	1520.34	-568.132
33.52	912.404	3849.78	2169.48	207.931
33.54	-228.636	2397.12	5546	803.386
33.56	526.841	2660.84	5599.08	-443.484
33.58	270.831	1696.8	3376.32	946.731
33.6	-111.623	2864.55	1514.8	1397.73
33.62	968.95	1847.23	2994.76	96.7042
33.64	-370.814	1083.22	1584.77	-12.2065
33.66	-319.8	1565.94	2450.61	-681.035
33.68	399.506	2301.95	625.172	257.677
33.7	-651.287	1430.84	-1200.27	-844.628
33.72	-455.799	1083.94	-9.34411	-285.207
33.74	227.359	990.314	-1022.01	-213.459
33.76	-2015.56	1258.32	3113.03	-394.577
33.78	-212.565	1364.15	3653.69	-900.809
33.8	253.823	187.947	3.93106	-305.246
33.82	-146.781	1161.5	490.39	-666.975
33.84	30.5963	2641.16	236.291	1680.62
33.86	1941.93	2260.76	1535.53	2005.26
33.88	2028.98	1663.96	71.247	3359.43
33.9	4662.79	19.8878	-1790.41	4496.86
33.92	5002.69	651.972	-852.445	5218.86
33.94	3735.06	507.7	-564.727	3773.4
33.96	1437.87	-123.941	2233.62	2671.12
33.98	2482.17	202.013	2412.95	3176.36
34	2695.61	365.699	-44.8104	2868.81
34.02	1138.95	-156.693	-1039.54	4132.65
34.04	936.938	-245.318	-607.377	1711.81
34.06	716.858	-315.614	131.835	1530.67
34.08	767.702	47.8411	871.037	1349.52
34.1	3256.93	86.428	2043.72	1367.04
34.12	3903.81	-326.297	5799.28	842.689
34.14	1895.54	1645.42	6086.9	679.571
34.16	1332.24	149.423	7458.23	823.497
34.18	3387.94	784.98	7041.41	461.671
34.2	3908.35	-313.219	4529.36	-803.276
34.22	2478.04	178.251	3877.7	659.148
34.24	867.098	-775.058	4345.89	1146.2
34.26	1387.48	-1276.63	3712.27	1651.3
34.28	1727.24	-296.928	2374.22	1289.4
34.3	1759.93	-238.228	295.607	512.052
34.32	3508.51	-1172.79	1323.67	-138.878
34.34	5058.41	-2414.25	1340.25	691.269
34.36	7493.34	-2282.85	5908.47	564.102
34.38	9765.7	-1464.95	17250	870.405
34.4	15722.7	-990.109	24834.6	1465.68
34.42	15863.7	-1309.88	15856.2	-413.578
34.44	12211.7	-1430.86	4421.27	91.3427
34.46	8288.71	-359.637	5756.31	-306.868
34.48	8176.82	-372.049	9403.29	-289.674
34.5	6963.14	-1757.1	9492.02	-200.258
34.52	6490	-1227.49	3313.17	-634.67
34.54	2494.72	-1564.79	548.061	-473.058
34.56	1244.89	-1197.6	-952.716	-672.718
34.58	247.917	-902.617	-1893.58	626.752
34.6	750.094	-2034.5	163.864	2449.99
34.62	-2089.23	-962.76	-2131.68	3911.96
34.64	-1370.33	-1119.22	-706.444	1635.04
34.66	-561.122	-2142.65	321.417	-1057.35
34.68	-492.471	-1143.1	-276.328	928.321
34.7	-297.394	-1227.29	-2680.3	1216.12
34.72	-590.004	-1708.84	-1778.91	1088.45
34.74	-647.814	-2136.23	-1311.03	-267.473
34.76	-832.069	-1046.41	-1186.34	20.219
34.78	13.2102	-1437.73	-1874.46	-414.612
34.8	-1453.47	-2461.25	-1713.68	-885.606
34.82	-1059.77	-1028.38	-360.804	377.328
34.84	-214.514	-588.974	-1608.89	935.799
34.86	215.3	-1377.86	321.943	338.251
34.88	-673.432	-2455.82	-1431.91	-1108.26
34.9	-207.511	-1420.58	-440.337	-206.732
34.92	-409.899	-1541.41	912.468	-948.903
34.94	164.377	-1084.35	-191.193	-282.271
34.96	-56.0908	-789.955	-753.003	-988.406
34.98	283.359	-893.04	-1477.39	39.3795
35	207.37	-580.818	-214.949	-721.034
35.02	-13.1246	-1460.83	198.553	-72.6472
35.04	217.925	-823.758	-1212.24	-291.291
35.06	1117.27	66.0365	-1376.75	-473.86
35.08	932.868	142.879	-1487.09	282.754
35.1	712.337	129.246	-242.792	678.074
35.12	726.604	-444.485	-624.097	-172.946
35.14	1336.91	-277.848	-1366.66	1324.06
35.16	1947.21	683.336	-68.2154	2261.09
35.18	1672.46	217.412	-160.571	2168.52
35.2	548.776	-122.281	2077.07	2184.27
35.22	1303.55	1813.64	3212.91	1658.1
35.24	-289.773	2123.75	1783.91	1366.69
35.26	-492.315	-384.065	1817.93	2104.75
35.28	-116.878	178.446	4452.88	1343.61
35.3	-626.495	1553.51	12253.6	455.964
35.32	55.9802	670.545	39886.5	1139.67
35.34	-941.334	1160.04	91632.4	631.213
35.36	-421.436	710.038	60798.1	1278.67
35.38	-1057.53	1596.35	18368	2648.56
35.4	-31.9069	2572.69	13145.8	1670.3
35.42	-993.134	731.035	33192.5	2227.26
35.44	-364.901	424.358	45291.9	3344.08
35.46	-1868.01	442.488	20869.6	3250.67
35.48	-445.062	1760.77	16478.2	3265.57
35.5	-828.338	1976.93	18047.3	3226.22
35.52	-579.448	820.036	14559	2500.44
35.54	-926.618	5.97313	4279.35	2406.76
35.56	-1400.23	1015.83	5378.79	1608.59
35.58	-1675.17	110.742	8772.11	196.241
35.6	-1787.56	541.88	8173.67	1655.7
35.62	-1141.35	593.334	3023.56	1182.44
35.64	-459.029	897.27	2569.59	-808.122
35.66	-661.759	1525.93	1140.25	-35.2437
35.68	-1099.31	655.026	650.118	-382.293
35.7	-778.254	1246.75	1008.89	-6.93152
35.72	-764.267	2018.67	3191.93	386.416
35.74	-1454.71	2230.24	1834.76	-918.155
35.76	-1169.81	635.194	1471	-416.589
35.78	-1914.47	2038.05	-428.067	-1016.89
35.8	-401.358	1363.35	291.861	-208.428
35.82	-531.917	363.127	-144.205	455.459
35.84	-337.366	1728.65	-1176.34	252.282
35.86	-1479.42	727.624	-203.595	30.9615
35.88	-743.029	2291.03	-1994.38	-443.312
35.9	-1036.19	79.063	-2358.27	-267.432
35.92	-1925.4	1208.2	-1277.2	-470.941
35.94	-1315.47	711.363	-2363.62	-295.229
35.96	-1337.72	412.825	-812.975	-932.401
35.98	-276.259	547.402	-1303.37	19.8097
36	-208.222	67.49	-1071.31	574.566
36.02	-1260.05	92.9467	27.7259	334.499
36.04	-704.351	-387.705	-896.221	871.015
36.06	-509.908	-1627.33	-1964.68	70.8416
36.08	-803.153	40.6842	-1245.01	1907.65
36.1	-825.476	-296.556	1046.04	2010.4
36.12	-1154.86	-92.2879	2650.72	1751.82
36.14	-2188.69	-610.858	5321.04	1059.65
36.16	-657.695	-136.358	7124.37	439.637
36.18	-1384.48	102.988	10264.3	1228.38
36.2	-1190.11	-651.427	25487.7	409.486
36.22	-273.258	-69.5814	32980.6	728.416
36.24	-963.95	-210.558	37565.4	451.197
36.26	-534.799	605.426	37887.5	480.935
36.28	-773.957	517.974	35157.1	564.758
36.3	-218.391	538.569	26502.3	-597.809
36.32	-584.004	-73.3353	18533.9	154.108
36.34	224.412	181.424	18133.4	-1135.1
36.36	-538.588	-15.686	16938.2	393.273
36.38	161.435	292.631	11227.5	1126.81
36.4	138.962	-49.6001	3475.68	-0.16879
36.42	-1509.11	-229.578	257.46	570.586
36.44	93.9853	-445.984	380.722	93.6231
36.46	1046.84	1595.08	-1880.24	-419.578
36.48	-565.145	456.907	-1576.4	-860.645
36.5	-533.482	-175.819	-2862.05	269.578
36.52	1268.26	130.396	-1817.7	-930.335
36.54	1570.83	508.573	-3609.13	-179.655
36.56	4456.29	362.664	-2203.59	-115.458
36.58	6727.61	740.276	-3236.45	327.922
36.6	8348.69	503.498	-2788.24	48.6924
36.62	7784.24	31.6382	-2051.05	329.264
36.64	6226.37	607.112	-3354.91	356.838
36.66	6528.88	730.764	-2708.08	-536.885
36.68	5097.41	-446.323	-1537.47	-744.376
36.7	5255.41	1266.27	-1631.23	-30.8288
36.72	4690.91	431.848	-2754.56	14.2866
36.74	4939.19	-276.396	-3733.41	-464.534
36.76	2423.96	1706.37	-2599.01	-690.62
36.78	2347.1	1593.67	-1302.07	401.694
36.8	175.026	2979.9	-3292.47	-77.5376
36.82	1326.38	3733.7	-1833.02	1104.81
36.84	761.812	4776.26	-2396.55	-386.183
36.86	1154.53	6757.81	-612.026	813.943
36.88	716.38	10220.2	1696.28	-478.653
36.9	476.902	16464	139.26	1064.36
36.92	923.776	18589.4	-2320.89	-120.15
36.94	449.469	25753.9	-2053.67	501.402
36.96	-187.407	75580.9	-1064	-87.3589
36.98	-210.181	163989	-688.458	1437
37	2349.92	176625	-981.24	-308.042
37.02	2489.69	88113.6	-1743.66	-825.013
37.04	714.851	36593.1	-1458.5	355.704
37.06	2642.75	54846.5	-1335.92	253.851
37.08	4010.7	92390	213.54	-353.901
37.1	5378.65	76559.8	2395.15	139.979
37.12	8643.11	34105.7	10446.9	1013
37.14	7662.96	10454.1	15897.8	1073.07
37.16	5743.57	5532.76	24726.2	1096.84
37.18	4673.08	4530.74	30610.4	705.025
37.2	4704.37	3456.29	32611.3	656.221
37.22	5024.65	3573.77	29464.4	300.191
37.24	3285.83	3004.71	30995.7	16.2407
37.26	2450.11	2290.99	25572.9	328.17
37.28	2788.42	1414.54	29506.3	838.61
37.3	3217.03	1892.59	38533.3	1222.44
37.32	2074.22	546.199	45934.6	865.549
37.34	2936.3	193.071	48495.2	797.475
37.36	4141.54	995.766	44481.2	1234.96
37.38	3883.75	1328.7	30334.3	1292.96
37.4	2957.64	2022.72	19384.4	2380.33
37.42	1868.96	1199.38	18657.6	2167.03
37.44	2749.05	899.702	19863.4	1754.87
37.46	1533.91	690.197	17962.6	1161.9
37.48	2630.72	1329.48	8692.31	514.562
37.5	530.516	397.222	2510.66	1203.63
37.52	-269.223	241.511	772.275	1224.21
37.54	-256.177	1331.96	-568.769	-308.746
37.56	-730.819	634.141	871.732	-649.793
37.58	-49.4951	622.562	596.303	146.881
37.6	-975.714	14.818	2614.74	383.433
37.62	-456.971	1177.05	7956.59	150.172
37.64	-82.737	1616.69	5802.62	-209.722
37.66	-394.876	1478.24	2167.53	-533.692
37.68	-941.834	1321.62	446.997	189.742
37.7	-1109.5	1453.9	1200.95	533.667
37.72	-663.06	1730.58	4068.16	263.276
37.74	-1517.11	833.132	1516.69	408.109
37.76	-131.46	1290.25	-1161.24	-512.932
37.78	-317.231	175.882	-1491.12	606.841
37.8	1068.39	1283.07	-249.613	443.992
37.82	178.176	1071.65	-2006.45	9.99931
37.84	-7.62882	2106.44	-1884.86	641.461
37.86	366.482	1407.19	-2919.26	297.352
37.88	2113.3	2026.4	-1822.36	-119.221
37.9	2216.46	1724.38	-1989.84	204.538
37.92	2843.41	1133.31	-911.061	383.581
37.94	4716.63	813.102	-2938.99	-467.139
37.96	5253.24	510.905	-2835.62	-649.78
37.98	9817.7	804.705	-2244.6	-146.283
38	12485.6	267.597	-2972.14	356.991
38.02	11757.9	1030.92	-2019.93	-295.939
38.04	8555.56	-30.0838	-1717.99	351.379
38.06	6942.72	119.04	-2174.68	872.034
38.08	8255.93	-544.67	-3624.82	-377.632
38.1	10634.8	200.434	-3666.14	-597.987
38.12	9617.98	-445.277	-1521.96	-1197.88
38.14	5783.45	-874.27	-3026.37	-461.407
38.16	3773.19	-75.06	-791.947	-194.787
38.18	5411.46	-359.6	-2639.59	-163.211
38.2	6887.17	1035.62	-3584.16	-186.06
38.22	6592.78	1401.29	-1747.19	25.659
38.24	5178.52	719.341	-1752.58	-376.976
38.26	7755.98	1048.87	-2065.06	-165.742
38.28	8021.47	276.594	-1691.2	135.56
38.3	5649.88	858.983	-793.576	1014.6
38.32	4578.76	1333	-2171.81	-255.994
38.34	2189.08	1283.22	-1563.23	225.188
38.36	3755.01	2190.75	-1045	-88.6151
38.38	4074.63	1400.44	900.12	-23.3641
38.4	2046.16	989.457	1996.29	77.7583
38.42	1282.04	1969.28	4302.59	305.062
38.44	1800.31	1883.45	6590.8	351.488
38.46	2011.51	1400.28	8842.85	-794.445
38.48	994.478	1097.76	15176.9	1418.92
38.5	1675.27	1156.51	23552	1247.83
38.52	1579.39	817.927	27646.3	2539.51
38.54	1338.99	1237.98	32246.3	3776.73
38.56	249.66	1043.95	39429.2	2521.12
38.58	930.408	1951.73	41988.1	2403.16
38.6	527.416	1179.77	43138.2	1201.2
38.62	395.344	1040.01	38959.9	1805.19
38.64	-1723.58	105.539	33101.7	1289.05
38.66	-988.689	1031.5	28164.8	1982.81
38.68	-289.937	1072.45	25341	1827.37
38.7	-1234.85	968.925	20729.1	1960.65
38.72	-66.5109	1027.99	14383.2	1443.42
38.74	-921.141	635.53	9428.01	3021.13
38.76	-1089.42	-280.704	8338.12	931.933
38.78	-824.221	789.927	6742.45	522.241
38.8	-848.029	325.304	3015.42	2044.92
38.82	-673.164	203.891	1257.13	1833.34
38.84	-895.679	-1163.78	-67.6978	2253.66
38.86	-811.15	-165.285	-182.393	1300.97
38.88	194.537	-792.353	316.993	871.792
38.9	-1202.05	-1581.95	-231.257	821.633
38.92	-1298.18	-962.673	-1628.46	1511.74
38.94	-1213.7	-1499.34	-1833.59	1713.88
38.96	-659.617	-1710.87	-449.288	1319.7
38.98	-954.466	-1868.17	-1304.72	148.581
39	-1068.71	-526.295	-2196.31	169.293
39.02	-785.59	-322.303	-1408.15	821.917
39.04	-231.554	-1292.32	174.708	-151.311
39.06	-1176.69	176.08	1251.8	-77.188
39.08	-1290.98	-2040.17	-1301.64	574.674
39.1	-556.358	24.3415	-1145.79	52.2509
39.12	-128.807	246.541	-2705.87	-109.17
39.14	1635.33	53.3399	-761.926	18.1663
39.16	3128.52	943.897	-1111.91	488.451
39.18	3610.23	190.827	253.977	181.836
39.2	876.851	51.8995	-1504.92	344.612
39.22	491.543	617.425	-1313.14	1139.34
39.24	900.958	-261.993	-922.704	-107.161
39.26	967.179	755.144	-405.869	-468.832
39.28	1521.07	-178.402	-286.435	-487.529
39.3	1081.52	-353.308	2271.36	-271.619
39.32	1797.94	-221.129	4594.31	793.013
39.34	3236.84	182.012	11685.6	-472.565
39.36	3032.07	603.244	8625.99	537.498
39.38	1219.75	410.392	2531.88	680.393
39.4	184.09	1102.61	-40.1452	425.741
39.42	611.455	2264.48	2553.57	-461.263
39.44	352.445	2143.97	4677.63	349.403
39.46	436.603	1933.17	5284.44	329.043
39.48	231.754	1523.72	2802.59	182.084
39.5	-63.4184	2667.64	-185.033	631.018
39.52	2.63961	1481.58	78.4934	50.2541
39.54	-166.123	2571.37	2509.44	950.437
39.56	-587.768	1836.92	3983.07	568.06
39.58	-503.686	2059.79	4517.42	438.413
39.6	880.858	2589.74	4672.44	-775.101
39.62	-154.939	3932.53	8783.03	-236.719
39.64	-161.206	2295.08	8919.91	554.404
39.66	-239.734	2915.44	9002.58	1237.03
39.68	-697.58	3806.76	9843.82	619.061
39.7	-595.512	3253.13	15435.4	235.784
39.72	-493.457	2988.53	38872.3	-581.095
39.74	-210.794	2814.27	73887	-115.669
39.76	-271.324	2585.85	63764.4	-156.086
39.78	101.624	1887.85	25916.3	-178.539
39.8	1377.67	2056.86	12686.9	69.8465
39.82	2111.83	2424.58	16291.4	914.193
39.84	3496.22	2828.46	34128.9	421.855
39.86	6415.88	956.531	31574.1	778.357
39.88	8920.1	1432.71	16592.5	520.669
39.9	7829.94	1619.93	6000.05	280.971
39.92	3398.26	1211.13	4944.34	-49.1066
39.94	3608.55	2175.08	3184.17	-108.315
39.96	4523.25	2145.65	4873.83	-113.397
39.98	4570.95	2025.93	8170.99	-263.031
40	3860.02	2393.92	5977.21	-177.908
40.02	1740.24	1443.4	5643.81	-1122.37
40.04	668.047	1829.51	5978.66	-531.599
40.06	-368.034	860.992	5934.17	-103.422
40.08	-320.399	940.107	4553.05	-235.204
40.1	-290.839	152.269	2268.78	-41.8975
40.12	569.566	-364.608	1971.32	747.435
40.14	-737.5	-411.838	2920.1	-413.964
40.16	-166.115	-459.039	2604.5	917.196
40.18	983.245	-253.339	645.202	-135.859
40.2	1265.61	385.882	4700.56	39.3044
40.22	2198.2	-1467.44	11862.6	1244.01
40.24	3094.65	-1026.85	11908.1	1166.3
40.26	2835.11	244.641	6263.95	1576.27
40.28	1491.82	-542.927	5117.26	1227.65
40.3	654.268	-1059.53	8052.58	2143.39
40.32	1135.24	-293.697	13408.2	1830.92
40.34	1164.64	-286.44	8504.47	1608.78
40.36	923.092	-839.08	4973.43	3951.5
40.38	1313.71	-615.017	3013.75	2754.06
40.4	60.6566	457.997	2336.46	2622.33
40.42	288.688	862.742	3591.77	4188.48
40.44	-169.657	364.409	1668.11	3930.4
40.46	-375.144	28.6664	2580.16	3437.56
40.48	828.203	-90.3004	1559.53	2800.27
40.5	-966.781	1307.98	2597.95	1874.05
40.52	832.59	-436.516	2119.1	3404.34
40.54	-944.359	185.156	3500.62	2658.87
40.56	78.3128	1077.79	10806.5	2094.09
40.58	-145.318	-142.815	22736.2	2017.06
40.6	425.773	-550.594	30547.7	2048.48
40.62	310.488	-1.04858	25643.5	2567.66
40.64	628.682	1036.21	18355	5091.83
40.66	-263.303	158.902	12150.2	2847.69
40.68	90.9877	-898.993	12519.9	748.136
40.7	373.016	246.725	16502.1	1159.32
40.72	185.415	507.429	15932.5	1444.18
40.74	467.416	99.8631	8517.39	482.856
40.76	496.533	1679.16	3937.96	2267.09
40.78	670.134	2301.2	785.412	168.087
40.8	-998.619	1947.92	342.142	-503.887
40.82	-319.305	1648.85	43.3291	-778.369
40.84	829.611	789.879	-165.213	211.632
40.86	352.919	508.932	-1222.72	262.535
40.88	851.57	137.705	663.87	855.442
40.9	609.659	1482.41	-176.968	888.567
40.92	349.672	1147.37	-259.236	-35.4546
40.94	360.603	1480.66	-576.352	467.586
40.96	497.955	1759.79	-586.453	-94.8832
40.98	382.424	2147.33	143.954	-6.95419
41	-816.85	1559.54	-317.782	1381.61
41.02	-426.669	2236.14	-671.185	-47.3416
41.04	216.368	3075.32	600.963	-338.209
41.06	-43.7157	3824.22	-1179.43	310.334
41.08	21.305	4374.47	-954.969	128.201
41.1	808.798	3696.53	-893.108	379.746
41.12	-769.865	4012.03	-1337.03	107.681
41.14	-18.5246	2665.85	-1257.19	504.11
41.16	-1344.35	4516.7	-454.901	467.248
41.18	-647.219	1707.55	-1151.82	-57.0883
41.2	-491.972	2799.85	-421.861	-111.6
41.22	295.437	3151.63	-1714.91	68.9094
41.24	-326.016	5237.41	-822.48	665.065
41.26	-279.183	5553.13	-2079.49	864.076
41.28	435.935	5941.14	546.824	-2.35529
41.3	-510.679	5010.63	-638.019	-922.742
41.32	-229.081	3249.3	-450.181	-271.488
41.34	88.6274	2589.79	-551.38	-794.034
41.36	-298.102	3628.15	-128.819	-828.659
41.38	-1028.03	3149.33	-248.164	-339.235
41.4	-349.118	1586.8	-277.242	-337.236
41.42	420.087	1758.28	54.8814	-714.287
41.44	918.346	1568.54	79.9052	-476.964
41.46	441.235	674.408	-1014.97	-763.179
41.48	-270.699	-111.318	-1134.53	-615.632
41.5	-332.409	945.326	2015.12	615.916
41.52	328.352	51.289	992.368	240.211
41.54	682.043	1378.93	1197.8	-532.579
41.56	295.171	882.321	-457.215	410.821
41.58	630.77	999.859	1102.79	198.533
41.6	1002.48	1731.54	1795.77	-374.711
41.62	200.135	530.605	2217.77	-532.243
41.64	1203.99	1768.09	580.647	-671.435
41.66	1611.78	946.522	-930.087	598.495
41.68	2145.99	1280.96	376.83	532.097
41.7	2174.45	2030.86	-556.003	646.587
41.72	3322.75	1877.69	1437.19	1068.4
41.74	3712.42	1814.86	-164.032	1093.09
41.76	4120.14	1192.13	1233.02	-200.489
41.78	5087.77	731.996	1744.98	637.511
41.8	5639.95	1789.11	306.19	988.079
41.82	7311.98	1292.91	203.951	381.595
41.84	4540.7	2729.4	1004.78	570.083
41.86	3322.75	2215.2	2130.67	1661.91
41.88	3116.27	3705.94	1323.88	1182.56
41.9	2367.91	3029.25	1781.39	685.38
41.92	3209.01	437.997	884.19	748.344
41.94	1972.94	3012.56	781.684	1299.2
41.96	357.549	1306.42	1293.24	1091.67
41.98	1433.41	2490.25	793.281	468.908
42	269.544	3800.56	1340.88	1905.44
42.02	586.762	2509.94	1003.38	1915.26
42.04	1102.65	1616.73	846.462	1112.49
42.06	1455.96	1861.46	1014.62	2007.75
42.08	-430.446	2684.21	-515.117	1060.86
42.1	157.646	2314.89	2001.03	1252.07
42.12	366.417	2848.72	435.077	955.779
42.14	322.304	3382.57	584.987	515.17
42.16	639.419	2218.61	283.297	-142.011
42.18	1263.58	2644.16	920.793	645.948
42.2	298.249	2202.75	962.192	-679.2
42.22	832.065	2556.11	389.432	-1390.07
42.24	426.635	5492.39	1189.35	-402.95
42.26	1159.11	4184.09	92.6936	-752.272
42.28	645.272	2243.65	170.032	-1300.13
42.3	420.419	1495.34	-475.162	-438.996
42.32	755.477	2788.09	1155.43	-679.513
42.34	530.594	2383.02	672.7	-558.651
42.36	721.125	3368.77	2032.26	230.642
42.38	1038.08	2096.77	1314.63	-786.152
42.4	1029.89	2974.21	1626.5	-1405.45
42.42	877.199	3056.93	981.026	-796.411
42.44	381.308	3753.8	1690.17	-891.675
42.46	1781.93	2843.16	1947.7	-1041.01
42.48	1087.32	2347.98	2620.62	-576.134
42.5	1205.5	4002.23	2065.27	-382.081
42.52	835.986	2748.49	1762.74	-657.545
42.54	1766.93	3969.3	105.502	-553.609
42.56	1614.13	3167.17	796.295	254.842
42.58	2563.11	3683.6	1613.48	1298.19
42.6	2663.15	2339.66	2755.73	-638.636
42.62	3016.04	3596.7	2145.9	-1166.53
42.64	4127.53	2614.05	759.356	-502.255
42.66	4552.64	3166.71	2949.07	234.343
42.68	5989.22	2852.41	1995.92	-148.845
42.7	5619.57	2718.76	1458.15	497.572
42.72	4545.48	2585.13	3683.84	168.691
42.74	3055.94	2433.47	2947.29	977.781
42.76	3896.41	2552.76	1993.95	-127.667
42.78	3779.56	3105.57	2322.97	1042.76
42.8	3644.64	2394.04	1261.15	-785.081
42.82	5189.49	2856.58	903.714	295.118
42.84	5993.77	2036.73	437.854	-159.93
42.86	6581.29	2246.45	1525.29	486.843
42.88	6681.11	1950.45	1655.38	-40.3982
42.9	4342.53	2087.96	1297.75	353.553
42.92	6158.23	1358.5	416.261	1253.26
42.94	8533.84	1640.55	293.336	-393.778
[truncated: 353 more rows]

## Sheet: Fig. 3d
TGA	TAHOFN	TAHTFPN_G	TAHTFPN_O	TAHTCNB
Temperature °C	Mass (Wt.%)
28.7544	3.48244	2.87472	3.61267	3.75822
28.7562	3.48556	2.87515	3.61234	3.76177
28.757	3.48805	2.87462	3.61248	3.76424
28.7603	3.48937	2.87494	3.61217	3.76629
28.7543	3.49043	2.87455	3.61234	3.76727
28.7599	3.49044	2.87484	3.61205	3.768
28.7602	3.49088	2.87458	3.61225	3.76805
28.7587	3.49046	2.8748	3.61198	3.76818
28.7705	3.49086	2.87458	3.61225	3.76794
28.7699	3.49029	2.8747	3.61202	3.768
28.7748	3.49075	2.87458	3.61229	3.76786
28.7785	3.49014	2.87457	3.61202	3.76787
28.7855	3.49065	2.87453	3.6123	3.76778
28.7924	3.48996	2.87445	3.61201	3.76776
28.7953	3.49052	2.87449	3.61231	3.7676
28.8068	3.48987	2.87425	3.61209	3.76759
28.8114	3.4904	2.87435	3.61241	3.76741
28.8224	3.48976	2.87404	3.61216	3.76735
28.8283	3.49026	2.87424	3.61249	3.76725
28.8313	3.48969	2.87382	3.61224	3.76717
28.8475	3.49014	2.87413	3.61255	3.76704
28.8494	3.48963	2.87369	3.61227	3.76702
28.8683	3.49001	2.87398	3.61251	3.7668
28.8724	3.48962	2.87347	3.61212	3.76658
28.8833	3.48986	2.87382	3.61221	3.76665
28.883	3.48955	2.87328	3.61192	3.76657
28.9024	3.48974	2.87365	3.61213	3.76654
28.9151	3.48956	2.87307	3.61192	3.76635
28.9249	3.48963	2.8734	3.612	3.76627
28.9381	3.48953	2.87285	3.6117	3.76609
28.9651	3.48945	2.87318	3.6119	3.76608
28.9744	3.48951	2.87259	3.61177	3.76585
28.9875	3.48939	2.87293	3.612	3.76592
29.0063	3.48953	2.87242	3.6119	3.76584
29.0272	3.48933	2.87268	3.61226	3.76574
29.0374	3.48953	2.87224	3.61201	3.76552
29.0589	3.48921	2.87241	3.61226	3.76557
29.0795	3.48951	2.87197	3.61196	3.76544
29.0918	3.48912	2.87212	3.61229	3.76559
29.1151	3.48951	2.87176	3.61204	3.76536
29.139	3.48912	2.87177	3.61229	3.76545
29.1583	3.4895	2.87152	3.6119	3.76523
29.1811	3.489	2.87148	3.61213	3.76539
29.1971	3.48944	2.87126	3.61181	3.76506
29.2284	3.48893	2.87114	3.61204	3.76517
29.2545	3.48944	2.87103	3.61168	3.76491
29.2776	3.48894	2.87083	3.61192	3.76508
29.2988	3.48938	2.87085	3.61158	3.76475
29.3242	3.48888	2.87059	3.61182	3.76484
29.3588	3.48933	2.87067	3.61144	3.76457
29.3775	3.48883	2.87032	3.61166	3.76472
29.4101	3.48928	2.87041	3.61129	3.76442
29.4344	3.48884	2.87004	3.6117	3.76454
29.4599	3.48924	2.87032	3.61137	3.7644
29.4991	3.48883	2.86985	3.61153	3.76452
29.527	3.48913	2.87008	3.61114	3.76428
29.5554	3.48876	2.86961	3.61133	3.76437
29.5878	3.48904	2.86992	3.61085	3.76416
29.6216	3.48875	2.86938	3.61078	3.76431
29.6515	3.48894	2.86964	3.61042	3.76412
29.6752	3.48874	2.8692	3.61044	3.76426
29.7102	3.48885	2.86948	3.61021	3.76409
29.7459	3.4887	2.86901	3.61004	3.76416
29.7863	3.48874	2.86918	3.60974	3.76392
29.8231	3.48869	2.86874	3.60958	3.76404
29.855	3.48863	2.86899	3.6095	3.76384
29.8961	3.48868	2.86859	3.60938	3.76391
29.9349	3.48857	2.86879	3.60952	3.76374
29.9695	3.48869	2.86847	3.60962	3.76375
30.0101	3.48849	2.86867	3.60967	3.76361
30.0525	3.48869	2.8683	3.60968	3.76365
30.0864	3.48839	2.86846	3.60963	3.76343
30.1273	3.48866	2.86825	3.60961	3.76346
30.1716	3.48832	2.86836	3.60962	3.7634
30.2141	3.48867	2.86813	3.60981	3.7634
30.2511	3.48827	2.86816	3.60969	3.7633
30.2938	3.48867	2.86813	3.60975	3.76332
30.3318	3.4882	2.868	3.60948	3.76331
30.379	3.48863	2.868	3.60959	3.76333
30.4262	3.48816	2.86787	3.60935	3.76329
30.4701	3.48863	2.86787	3.60947	3.76329
30.5119	3.48815	2.86776	3.6092	3.76332
30.5601	3.48861	2.86789	3.60933	3.76333
30.6036	3.4881	2.86765	3.60909	3.76328
30.6546	3.48855	2.86791	3.60923	3.76323
30.6964	3.48808	2.86761	3.609	3.76323
30.7509	3.4885	2.86782	3.60915	3.76315
30.7975	3.48805	2.86755	3.6089	3.76312
30.8424	3.48846	2.86776	3.60907	3.76303
30.8954	3.48804	2.86743	3.60883	3.76303
30.9429	3.48834	2.86783	3.60898	3.76289
30.9897	3.48802	2.86741	3.60872	3.76299
31.0444	3.48832	2.86766	3.60885	3.76283
31.0964	3.48804	2.86727	3.60858	3.76289
31.1513	3.48823	2.86757	3.60872	3.76278
31.2042	3.48805	2.86718	3.60844	3.76288
31.2567	3.48816	2.86741	3.60857	3.76274
31.3138	3.48807	2.86706	3.6083	3.76284
31.3629	3.48807	2.86735	3.6084	3.7627
31.4139	3.48808	2.86704	3.60825	3.76283
31.4689	3.48803	2.86726	3.60826	3.7627
31.5246	3.48812	2.867	3.60808	3.76281
31.5817	3.48795	2.8672	3.60827	3.76267
31.6383	3.48814	2.86702	3.60815	3.76282
31.6951	3.48789	2.86715	3.60827	3.76264
31.7505	3.48816	2.86704	3.60813	3.76278
31.8082	3.48787	2.86715	3.60834	3.76262
31.8695	3.4882	2.86712	3.60832	3.76275
31.9309	3.48784	2.86708	3.60853	3.76258
31.9829	3.48824	2.8672	3.60823	3.7627
32.0487	3.48784	2.86706	3.60849	3.7625
32.1057	3.48826	2.86707	3.60838	3.76264
32.1656	3.48779	2.86685	3.60843	3.76244
32.2296	3.48824	2.86708	3.60814	3.76261
32.2885	3.48779	2.86682	3.60832	3.76241
32.3531	3.48827	2.86696	3.60813	3.76256
32.4115	3.48778	2.86671	3.60821	3.76235
32.4745	3.48825	2.86698	3.60792	3.76252
32.5418	3.48779	2.86664	3.60802	3.76234
32.6045	3.4882	2.86687	3.60793	3.76249
32.6686	3.48773	2.86655	3.60802	3.76229
32.7309	3.48815	2.86692	3.60783	3.76244
32.7913	3.48777	2.86661	3.60814	3.76228
32.8512	3.48811	2.86683	3.60805	3.76241
32.9174	3.48778	2.86651	3.60797	3.76222
32.9819	3.48807	2.8669	3.60791	3.76235
33.0435	3.48781	2.86656	3.60809	3.76215
33.1115	3.48803	2.86679	3.608	3.76228
33.1744	3.48784	2.86655	3.60807	3.7621
33.2423	3.48801	2.86673	3.60796	3.76227
33.3115	3.48791	2.86651	3.60802	3.76214
33.3754	3.48798	2.86668	3.60791	3.76229
33.4377	3.48795	2.8665	3.6078	3.76209
33.5085	3.48794	2.86662	3.60762	3.76214
33.5741	3.488	2.86651	3.60785	3.76198
33.6426	3.48788	2.86653	3.60773	3.76214
33.7216	3.48797	2.86645	3.60769	3.76205
33.7817	3.4878	2.86642	3.60762	3.76218
33.8477	3.488	2.86646	3.60761	3.76213
33.919	3.48774	2.86637	3.60755	3.76215
33.9841	3.48801	2.86646	3.60755	3.76208
34.0557	3.48771	2.86632	3.60743	3.76209
34.1203	3.48805	2.86646	3.60743	3.76211
34.1955	3.48766	2.86625	3.6075	3.7622
34.2673	3.48802	2.86643	3.60751	3.76218
34.3353	3.48761	2.86623	3.60741	3.76209
34.403	3.48805	2.86642	3.60744	3.76201
34.4768	3.48761	2.86616	3.60739	3.76196
34.5477	3.48806	2.86639	3.60747	3.76191
34.6195	3.48762	2.86611	3.60736	3.7619
34.6907	3.4881	2.86639	3.60747	3.76185
34.7575	3.48764	2.86614	3.60748	3.76181
34.8274	3.48807	2.86643	3.60763	3.76178
34.8932	3.48764	2.86617	3.60752	3.7617
34.971	3.48806	2.86643	3.6076	3.76172
35.0412	3.48766	2.86615	3.60752	3.76169
35.1126	3.48804	2.8664	3.60757	3.76172
35.1923	3.48768	2.86618	3.60739	3.7616
35.2625	3.48801	2.86638	3.60747	3.76163
35.3341	3.48768	2.86617	3.60738	3.76159
35.4034	3.48791	2.86632	3.60745	3.76165
35.4784	3.48765	2.86612	3.60732	3.76157
35.557	3.48787	2.86619	3.60735	3.76159
35.6245	3.48771	2.86603	3.60721	3.76143
35.7065	3.48787	2.8661	3.60727	3.76149
35.7762	3.48775	2.86604	3.60717	3.76142
35.846	3.4878	2.86607	3.60723	3.76157
35.9233	3.48777	2.86604	3.60714	3.76151
35.9952	3.48771	2.86602	3.60717	3.76159
36.0694	3.48776	2.86602	3.60708	3.7614
36.1421	3.48767	2.86595	3.60713	3.76152
36.2117	3.4878	2.86599	3.60707	3.76135
36.2896	3.4876	2.86592	3.60711	3.76151
36.3624	3.48778	2.86604	3.60707	3.76141
36.4413	3.48753	2.86593	3.60709	3.76154
36.5136	3.48783	2.86606	3.60705	3.76136
36.5821	3.48754	2.86589	3.60709	3.76147
36.6543	3.48787	2.86601	3.60702	3.76131
36.7307	3.48753	2.86583	3.60706	3.76144
36.806	3.48789	2.86601	3.60698	3.76131
36.8866	3.4875	2.86581	3.60699	3.76145
36.9549	3.4879	2.86603	3.60693	3.76134
37.0315	3.48748	2.86581	3.60692	3.76146
37.1092	3.48792	2.86603	3.60689	3.76134
37.1826	3.48748	2.8658	3.60687	3.76151
37.255	3.48788	2.866	3.60685	3.76139
37.3232	3.48743	2.86578	3.60682	3.76153
37.3986	3.48784	2.86598	3.60686	3.76138
37.4787	3.48741	2.86576	3.60683	3.76154
37.5508	3.48783	2.86599	3.60687	3.76141
37.6267	3.48745	2.86576	3.60683	3.76151
37.6989	3.48784	2.86593	3.60685	3.76137
37.7737	3.48749	2.86574	3.60679	3.7615
37.8428	3.48782	2.86588	3.6068	3.76132
37.9197	3.48749	2.86573	3.60674	3.76142
37.9864	3.48775	2.86585	3.60674	3.76126
38.067	3.48751	2.86574	3.60666	3.76137
38.1376	3.48772	2.86584	3.60667	3.76123
38.2138	3.48757	2.86576	3.60659	3.76133
38.2902	3.48768	2.8658	3.60662	3.76114
38.3634	3.48753	2.86578	3.60654	3.76128
38.4382	3.48758	2.8658	3.60656	3.76111
38.506	3.48754	2.86583	3.60653	3.76124
38.5727	3.48751	2.86578	3.60659	3.7611
38.6479	3.48761	2.8658	3.60653	3.76124
38.7269	3.48752	2.86573	3.60655	3.76105
38.8015	3.48765	2.86579	3.60651	3.76115
38.8746	3.48746	2.86569	3.60651	3.76096
38.9489	3.48768	2.8658	3.60644	3.76112
39.0232	3.48745	2.86565	3.60644	3.76103
39.0917	3.48772	2.86578	3.60637	3.76112
39.1681	3.48741	2.86558	3.60639	3.76098
39.2379	3.48774	2.8657	3.60632	3.76111
39.3118	3.48737	2.86549	3.60638	3.76099
39.3814	3.48767	2.86565	3.60632	3.76105
39.4544	3.48727	2.86543	3.60636	3.76097
39.5286	3.4877	2.86562	3.6063	3.76109
39.605	3.48735	2.8654	3.60633	3.76097
39.6781	3.48775	2.86557	3.60628	3.76101
39.7488	3.48733	2.86535	3.60632	3.76086
39.8216	3.48773	2.86554	3.60629	3.76096
39.8918	3.48725	2.86533	3.60629	3.76085
39.9716	3.4877	2.8655	3.60622	3.76088
40.0481	3.48732	2.86531	3.60617	3.76079
40.1151	3.48776	2.86549	3.60615	3.76088
40.1827	3.48738	2.86533	3.60616	3.76081
40.2602	3.48778	2.86544	3.60611	3.76085
40.3327	3.4874	2.86527	3.60612	3.76082
40.4059	3.48767	2.8654	3.60608	3.76088
40.4763	3.48733	2.8653	3.60603	3.76083
40.5484	3.48769	2.86537	3.60598	3.76083
40.6174	3.48747	2.86528	3.60599	3.76083
40.6802	3.48761	2.8653	3.60597	3.76085
40.7533	3.48741	2.86529	3.60597	3.76081
40.8243	3.48757	2.86529	3.60595	3.76083
40.8947	3.48745	2.86525	3.60593	3.76082
40.9682	3.48747	2.86522	3.60595	3.76077
41.0336	3.48741	2.86528	3.60592	3.76078
41.1034	3.48754	2.86519	3.60592	3.76076
41.1718	3.4875	2.86525	3.60591	3.76079
41.2454	3.48737	2.86513	3.60593	3.76074
41.3175	3.48743	2.86523	3.60588	3.76079
41.3843	3.4874	2.86512	3.60587	3.76072
41.45	3.48747	2.86526	3.60583	3.76076
41.5222	3.4873	2.86509	3.60581	3.76067
41.5916	3.48743	2.86524	3.60579	3.76074
41.6603	3.48726	2.86506	3.60578	3.7607
41.7325	3.48753	2.86523	3.60576	3.76073
41.8037	3.48724	2.86503	3.60575	3.76065
41.8762	3.48763	2.86521	3.60571	3.76072
41.9425	3.48728	2.86504	3.60573	3.76059
42.0148	3.48766	2.86523	3.60573	3.76069
42.0757	3.48732	2.86507	3.60576	3.76058
42.1363	3.48781	2.86524	3.60572	3.76068
42.2043	3.48742	2.86506	3.60572	3.7605
42.2736	3.48785	2.86522	3.60567	3.76058
42.3473	3.48736	2.86505	3.60563	3.76038
42.4152	3.48777	2.86517	3.60556	3.76053
42.4876	3.4873	2.86503	3.60556	3.76035
42.5473	3.48766	2.86511	3.60557	3.7605
42.6158	3.4873	2.86497	3.60554	3.76037
42.6866	3.48783	2.86506	3.6055	3.76049
42.7552	3.48739	2.86497	3.60547	3.76031
42.8162	3.48773	2.86498	3.60546	3.76049
42.8849	3.48733	2.86493	3.60545	3.76034
42.9458	3.48771	2.86497	3.6054	3.76052
43.0136	3.48737	2.86494	3.60542	3.76033
43.0769	3.48755	2.86495	3.60541	3.76049
43.1378	3.48732	2.86494	3.60542	3.76028
43.2029	3.48766	2.86493	3.60538	3.76044
43.2649	3.48744	2.86497	3.60539	3.76023
43.3296	3.4875	2.86489	3.60538	3.76041
43.3949	3.48729	2.86488	3.60535	3.76023
43.4545	3.48744	2.86479	3.60532	3.76039
43.5237	3.4874	2.86482	3.60532	3.76019
43.5882	3.4873	2.86472	3.60534	3.76036
43.6538	3.48727	2.8648	3.60532	3.76017
43.7166	3.48731	2.86467	3.60529	3.76036
43.792	3.48723	2.86477	3.6053	3.76015
43.846	3.48687	2.86464	3.60526	3.7603
43.9001	3.48672	2.86473	3.60523	3.76011
43.963	3.48645	2.86461	3.60519	3.76026
44.0346	3.48652	2.86475	3.60521	3.76006
44.0906	3.48628	2.86464	3.60521	3.76023
44.1609	3.48642	2.86477	3.6052	3.76005
44.2225	3.48633	2.86464	3.60518	3.76021
44.2827	3.48651	2.86478	3.60519	3.76004
44.3517	3.48621	2.86463	3.60517	3.76018
44.4077	3.48641	2.86474	3.60517	3.76002
44.4637	3.48637	2.86461	3.60517	3.76019
44.5243	3.48685	2.86475	3.60516	3.76002
44.5891	3.48665	2.86462	3.60512	3.76014
44.6511	3.48692	2.86476	3.6051	3.75996
44.7113	3.48657	2.86461	3.60507	3.76008
44.7707	3.48665	2.8647	3.60507	3.75995
44.8325	3.48602	2.86456	3.60505	3.76004
44.895	3.48609	2.86462	3.60506	3.75988
44.9542	3.48581	2.86454	3.60505	3.76001
45.0139	3.48609	2.86464	3.60506	3.7599
45.0741	3.48583	2.86455	3.60501	3.75999
45.1394	3.48605	2.86459	3.60503	3.75989
45.1971	3.48586	2.86451	3.60501	3.76
45.254	3.48616	2.86451	3.60502	3.75993
45.3173	3.48596	2.86448	3.60497	3.76001
45.3737	3.48639	2.86449	3.60496	3.75989
45.4406	3.48652	2.86449	3.60491	3.75998
45.5001	3.48704	2.86451	3.60488	3.75993
45.5551	3.48682	2.86453	3.60483	3.75995
45.6232	3.48712	2.86448	3.60482	3.75986
45.6817	3.48685	2.86451	3.60482	3.7599
45.735	3.48718	2.86444	3.60484	3.75979
45.7975	3.48694	2.8645	3.60483	3.75979
45.8597	3.48719	2.86442	3.60484	3.75974
45.9153	3.48697	2.86447	3.60482	3.75973
45.9725	3.48708	2.86438	3.60483	3.75966
46.0318	3.48672	2.86442	3.60484	3.75964
46.0902	3.48691	2.8643	3.60483	3.75962
46.1466	3.48678	2.86437	3.60479	3.75962
46.2077	3.4869	2.86427	3.60481	3.75961
46.2579	3.48674	2.86441	3.60478	3.75959
46.3224	3.48678	2.86429	3.60476	3.7596
46.3782	3.48665	2.86442	3.60472	3.75958
46.4308	3.48671	2.86431	3.60473	3.75958
46.4928	3.48666	2.86442	3.60471	3.75957
46.5496	3.48675	2.86429	3.60472	3.75964
46.6043	3.48685	2.86442	3.60469	3.75956
46.6606	3.48681	2.86428	3.60473	3.75959
46.7138	3.48685	2.86437	3.60473	3.75952
46.7693	3.48676	2.86422	3.60472	3.75958
46.828	3.48692	2.86428	3.60468	3.75948
46.8864	3.48672	2.86414	3.60468	3.75959
46.9447	3.48687	2.86423	3.60467	3.75948
47.0081	3.48665	2.8641	3.60466	3.75956
47.0617	3.48687	2.8642	3.60465	3.75945
47.1202	3.48658	2.86412	3.60463	3.75953
47.1704	3.48685	2.86418	3.60461	3.7594
47.2231	3.48657	2.86409	3.60459	3.75952
47.2804	3.48681	2.86415	3.60458	3.75937
47.3391	3.48652	2.86409	3.60455	3.75947
47.3971	3.48682	2.86413	3.60457	3.7593
47.4551	3.48655	2.8641	3.60456	3.75938
47.5126	3.48692	2.8641	3.60455	3.75922
47.5662	3.48654	2.8641	3.60451	3.75937
47.621	3.48689	2.86407	3.60451	3.75917
47.6762	3.48662	2.86408	3.60453	3.75932
47.7271	3.48695	2.86406	3.60452	3.75916
47.7849	3.48655	2.86408	3.60452	3.75929
47.8419	3.48689	2.86404	3.60455	3.75906
47.8984	3.48657	2.86409	3.60456	3.75927
47.9534	3.48691	2.864	3.60455	3.75911
48.002	3.48656	2.86406	3.60457	3.75927
48.0609	3.48683	2.86399	3.60456	3.75899
48.1134	3.48658	2.86406	3.60457	3.75925
48.1662	3.48681	2.86395	3.60455	3.75904
48.2217	3.4865	2.864	3.60449	3.75926
48.276	3.4867	2.8639	3.60445	3.75901
48.3308	3.48646	2.864	3.60442	3.75926
48.3835	3.48667	2.86388	3.60438	3.75904
48.4371	3.48647	2.86399	3.60436	3.75916
48.4899	3.48659	2.86389	3.60434	3.75893
48.545	3.48644	2.86396	3.60429	3.75925
48.5982	3.48656	2.86382	3.60432	3.75911
48.642	3.48649	2.86392	3.6043	3.75919
48.7009	3.48652	2.86382	3.60429	3.75897
48.757	3.48649	2.86395	3.60432	3.75918
48.8158	3.48647	2.86383	3.60432	3.75894
48.8676	3.48651	2.86394	3.60431	3.75912
48.9203	3.48644	2.86385	3.6043	3.7589
48.9715	3.48653	2.86392	3.60427	3.75915
49.0246	3.48636	2.86384	3.60426	3.75886
49.0769	3.48649	2.86394	3.60426	3.75898
49.1327	3.48631	2.86386	3.60423	3.75874
49.1892	3.48642	2.86391	3.60424	3.7591
49.2413	3.48618	2.86386	3.60426	3.7588
49.2892	3.48646	2.86388	3.60425	3.75893
49.3417	3.4862	2.86385	3.60426	3.75878
49.393	3.48648	2.86386	3.60427	3.75894
49.4463	3.48614	2.86383	3.60427	3.75868
49.5014	3.48646	2.86383	3.6043	3.75887
49.5559	3.48614	2.86378	3.60429	3.75877
49.6091	3.48649	2.86377	3.60427	3.75885
49.6619	3.48609	2.86379	3.60426	3.75859
49.7077	3.48646	2.86378	3.60425	3.75855
49.7657	3.48605	2.86376	3.60422	3.75839
49.8172	3.48641	2.86373	3.60423	3.75858
49.8663	3.48604	2.86374	3.60424	3.75833
49.9228	3.48639	2.86368	3.60422	3.75844
49.976	3.48603	2.86372	3.60421	3.75837
50.0271	3.48636	2.86362	3.6042	3.75841
50.0775	3.48599	2.86367	3.60421	3.75827
50.1348	3.48628	2.86358	3.60421	3.75832
50.188	3.48596	2.86361	3.60419	3.75825
50.2414	3.48626	2.86354	3.60418	3.75831
50.293	3.48608	2.86364	3.6042	3.75833
50.3439	3.48628	2.86356	3.60418	3.75827
50.4007	3.48605	2.86364	3.60414	3.7583
50.4513	3.48621	2.86355	3.60414	3.75827
50.5029	3.48605	2.86363	3.60412	3.75824
50.5568	3.48612	2.86357	3.60412	3.75821
50.6176	3.48603	2.86366	3.60412	3.75823
50.6609	3.48606	2.86358	3.60414	3.75817
50.7084	3.48606	2.86369	3.60418	3.75824
50.761	3.486	2.86357	3.60419	3.75808
50.8137	3.48603	2.86361	3.60418	3.75811
50.8635	3.4859	2.86354	3.60417	3.75794
50.9188	3.48604	2.8636	3.60417	3.75805
50.9656	3.48585	2.86351	3.60416	3.75786
51.0179	3.48602	2.86356	3.60419	3.75799
51.072	3.4858	2.86349	3.60416	3.75781
51.1197	3.48606	2.86357	3.60417	3.75796
51.1797	3.48577	2.86348	3.60415	3.75766
51.2256	3.48604	2.8635	3.60412	3.75786
51.2809	3.4857	2.86346	3.60405	3.7577
51.3344	3.48603	2.8635	3.60405	3.75795
51.3919	3.48567	2.86345	3.60402	3.75765
51.4428	3.48603	2.86348	3.60402	3.75792
51.499	3.48562	2.86345	3.604	3.75763
51.5507	3.48602	2.86344	3.60398	3.75792
51.6005	3.48562	2.86338	3.60397	3.75752
51.6491	3.48602	2.86337	3.60394	3.75778
51.7049	3.48565	2.86338	3.60391	3.75751
51.7604	3.48605	2.86336	3.60389	3.75783
51.8088	3.48568	2.86336	3.60394	3.75743
51.8553	3.48606	2.86333	3.60393	3.75773
51.9082	3.48571	2.86336	3.60394	3.75741
51.9595	3.486	2.86335	3.60395	3.75769
52.0134	3.48573	2.86341	3.60394	3.75732
52.0651	3.486	2.86339	3.60394	3.75764
52.1202	3.48576	2.86347	3.60393	3.75735
52.168	3.48593	2.86341	3.60392	3.75769
52.2223	3.48571	2.86348	3.60393	3.75739
52.2773	3.48582	2.86343	3.60395	3.75768
52.3325	3.48567	2.86352	3.60394	3.75736
52.3816	3.4857	2.86346	3.60392	3.75765
52.4354	3.48567	2.86352	3.6039	3.75735
52.4862	3.48564	2.86341	3.60388	3.75759
52.5416	3.48567	2.86347	3.60388	3.7573
52.5964	3.48557	2.8634	3.60388	3.75758
52.6543	3.48568	2.86347	3.60389	3.7573
52.7059	3.48551	2.86337	3.60385	3.7575
52.7528	3.48573	2.86344	3.60384	3.7572
52.7998	3.48551	2.86334	3.60379	3.75741
52.8518	3.48578	2.86341	3.60379	3.75719
52.9053	3.48549	2.86332	3.60379	3.75736
52.9602	3.48578	2.86339	3.6038	3.75714
53.0116	3.48544	2.86334	3.6038	3.75734
53.0601	3.4858	2.86342	3.60381	3.75713
53.1138	3.48541	2.86332	3.60381	3.75722
53.1677	3.48579	2.86336	3.60381	3.75704
53.2225	3.48539	2.86332	3.60381	3.75717
53.2704	3.48575	2.86335	3.60383	3.75708
53.3321	3.48535	2.86331	3.60383	3.75712
53.3798	3.48574	2.86332	3.60381	3.757
53.4312	3.48536	2.86328	3.60379	3.75706
53.4861	3.48574	2.86329	3.6038	3.757
53.5381	3.48536	2.86325	3.60378	3.75701
53.6004	3.48568	2.86324	3.60379	3.75702
53.6503	3.48535	2.86326	3.60378	3.75702
53.7031	3.48563	2.86325	3.60375	3.75699
53.754	3.48536	2.86324	3.60375	3.75691
53.8043	3.48563	2.86322	3.60375	3.75691
53.8607	3.48537	2.86326	3.60373	3.75683
53.9136	3.48552	2.86321	3.60374	3.75689
53.9702	3.48534	2.86327	3.60375	3.75681
54.0181	3.48544	2.86321	3.60371	3.75684
54.0743	3.48536	2.86325	3.60369	3.75671
54.1296	3.4854	2.86319	3.60366	3.75678
54.1783	3.48535	2.86324	3.60366	3.75663
54.2363	3.48533	2.86319	3.60366	3.75673
54.2911	3.48537	2.86328	3.60368	3.75659
54.3387	3.48526	2.86321	3.60366	3.75674
54.3908	3.48541	2.86327	3.60366	3.75658
54.444	3.48526	2.86321	3.60362	3.7567
54.4994	3.48544	2.86326	3.60361	3.75652
54.5518	3.48523	2.86318	3.60359	3.75673
54.5983	3.48544	2.86328	3.60363	3.7565
54.656	3.48516	2.8632	3.60358	3.75666
54.7084	3.48545	2.86327	3.60361	3.75644
54.7672	3.48512	2.86318	3.60354	3.75667
54.8192	3.48545	2.86321	3.60353	3.7564
54.8715	3.48509	2.86315	3.60346	3.75659
54.9246	3.48543	2.86323	3.60352	3.75632
54.9879	3.48504	2.86318	3.60346	3.75655
55.038	3.48541	2.86324	3.60353	3.75623
55.091	3.48503	2.86318	3.60343	3.75649
55.1422	3.4854	2.86322	3.60347	3.75622
55.1974	3.48502	2.86316	3.60339	3.75648
55.2559	3.48536	2.86319	3.60345	3.75617
55.3139	3.48502	2.86317	3.60337	3.75643
55.3637	3.48535	2.86319	3.60343	3.75612
55.421	3.48499	2.86315	3.6033	3.75638
55.4753	3.48526	2.86313	3.60338	3.75608
55.5277	3.48498	2.86312	3.6033	3.75638
55.5802	3.4852	2.86312	3.60343	3.75609
55.6398	3.48496	2.86315	3.60331	3.75633
55.6908	3.48516	2.86314	3.60343	3.75601
55.7473	3.48499	2.86318	3.60327	3.75629
55.7994	3.48515	2.86313	3.60339	3.75598
55.861	3.48504	2.86314	3.60323	3.75626
55.9149	3.48508	2.86308	3.60339	3.75595
55.9712	3.48507	2.86313	3.60323	3.75622
56.0232	3.48507	2.86305	3.6034	3.75592
56.079	3.4851	2.86309	3.60315	3.75618
56.1299	3.48504	2.863	3.60331	3.7559
56.1848	3.48515	2.86303	3.6031	3.75615
56.2424	3.485	2.86293	3.60331	3.75587
56.2986	3.48518	2.86296	3.60307	3.75611
56.35	3.48496	2.86288	3.60332	3.75588
56.4114	3.48517	2.86297	3.60305	3.75605
56.4657	3.48489	2.8629	3.60333	3.75582
56.5212	3.48517	2.86296	3.60304	3.75604
56.5764	3.48485	2.86287	3.60335	3.75581
56.6356	3.48518	2.86294	3.60304	3.75597
56.6885	3.48483	2.86288	3.60337	3.75575
56.7453	3.48517	2.86293	3.60304	3.75591
56.8053	3.48479	2.86286	3.60338	3.7557
56.8564	3.48514	2.86291	3.60301	3.75583
56.9111	3.48476	2.86287	3.60338	3.75562
56.9725	3.48514	2.86288	3.60301	3.75579
57.0319	3.48477	2.86285	3.6034	3.75562
57.0873	3.48511	2.86288	3.60302	3.75568
57.138	3.48475	2.86287	3.60343	3.75552
57.203	3.48507	2.8629	3.60304	3.75558
57.255	3.48474	2.86287	3.60343	3.75544
57.3115	3.48502	2.8629	3.60299	3.75551
57.3684	3.48474	2.86292	3.60345	3.75544
57.4276	3.485	2.86291	3.603	3.75546
57.4803	3.48477	2.86291	3.60344	3.75538
57.5392	3.48494	2.86289	3.603	3.75536
57.5921	3.48481	2.86292	3.60346	3.75533
57.6529	3.48494	2.86288	3.60297	3.75534
57.7088	3.48485	2.86289	3.6034	3.75535
57.7721	3.4849	2.86285	3.60292	3.75533
57.8277	3.4849	2.86287	3.60342	3.75533
57.8909	3.48487	2.86277	3.60295	3.7552
57.9438	3.48493	2.86282	3.60342	3.75522
57.9985	3.48478	2.86274	3.60292	3.75512
58.0543	3.4849	2.8628	3.60343	3.75522
58.1123	3.48474	2.86273	3.6029	3.75511
58.1674	3.48489	2.8628	3.60335	3.75519
58.2258	3.48464	2.86271	3.60284	3.75503
58.2791	3.48488	2.8628	3.60335	3.75514
58.3415	3.48458	2.86266	3.60284	3.75495
58.3955	3.48482	2.86273	3.60331	3.75512
58.4605	3.4845	2.86269	3.60279	3.75494
58.5089	3.48482	2.86277	3.60328	3.7551
58.5669	3.4845	2.86271	3.60279	3.75484
58.6241	3.48484	2.86276	3.60324	3.75502
58.6826	3.48447	2.8627	3.60275	3.75473
58.74	3.48482	2.86275	3.60323	3.75495
58.7976	3.48448	2.86272	3.60276	3.75465
58.8603	3.48486	2.86275	3.60319	3.75488
58.9159	3.48452	2.86277	3.60271	3.75459
58.9766	3.48487	2.8628	3.60316	3.75485
59.0355	3.48453	2.86279	3.60269	3.75451
59.0939	3.48486	2.86275	3.6031	3.75479
59.1515	3.48456	2.86275	3.60265	3.75448
59.2102	3.48483	2.86273	3.60308	3.75477
59.2716	3.48457	2.86273	3.60268	3.75444
59.3227	3.48479	2.86267	3.6031	3.75475
59.3828	3.48459	2.8627	3.60267	3.75438
59.4465	3.48472	2.86266	3.60304	3.75469
59.5082	3.48458	2.86269	3.6027	3.75433
59.5648	3.48466	2.86263	3.60304	3.7546
59.6224	3.48459	2.86265	3.60268	3.75426
59.6816	3.48456	2.86261	3.60299	3.75458
59.7413	3.48456	2.86267	3.60266	3.75425
59.7955	3.48449	2.86262	3.60293	3.75454
59.857	3.48456	2.86268	3.60261	3.75415
59.9112	3.48438	2.8626	3.60287	3.75443
59.9741	3.48451	2.86265	3.6026	3.75409
60.0324	3.48431	2.86258	3.60284	3.75436
60.0912	3.48453	2.86263	3.60259	3.75403
60.1496	3.48427	2.86257	3.6028	3.75432
60.2139	3.48453	2.86263	3.6026	3.75394
60.2739	3.48425	2.86258	3.60278	3.75418
60.3296	3.48457	2.86262	3.6026	3.75385
60.3862	3.48425	2.86254	3.60275	3.75411
60.4457	3.48459	2.86256	3.6026	3.75384
60.5057	3.48426	2.86252	3.60269	3.75408
60.5682	3.48462	2.86255	3.60259	3.7538
60.6296	3.48425	2.86251	3.60266	3.75404
60.6858	3.48461	2.86255	3.60255	3.7538
60.7415	3.48422	2.86254	3.60261	3.754
60.8013	3.48456	2.86254	3.60254	3.75379
60.8557	3.48421	2.86252	3.60256	3.75396
60.9181	3.48449	2.86251	3.60254	3.75372
60.9789	3.48418	2.86253	3.6025	3.75386
61.0433	3.48445	2.86252	3.60252	3.75364
61.0965	3.48419	2.86254	3.60248	3.75374
61.1534	3.48441	2.86254	3.60256	3.75356
61.2171	3.48417	2.86256	3.60249	3.75364
61.2739	3.48433	2.86253	3.6026	3.75346
61.3377	3.48418	2.8626	3.60246	3.75351
61.3993	3.48429	2.86257	3.60263	3.75339
61.4533	3.48417	2.8626	3.60242	3.75347
61.5175	3.48422	2.86255	3.6026	3.75338
61.5768	3.48418	2.86262	3.60241	3.75339
61.6327	3.48416	2.86258	3.60263	3.75332
61.6946	3.48418	2.86261	3.60234	3.75338
61.7543	3.4841	2.86254	3.60257	3.75333
61.8061	3.48421	2.86258	3.60227	3.75333
61.8703	3.48406	2.86252	3.60254	3.75329
61.926	3.48422	2.86252	3.60223	3.75326
61.9875	3.48404	2.86243	3.60252	3.75326
62.0464	3.48427	2.86248	3.60222	3.75316
62.1026	3.484	2.86243	3.60256	3.75316
62.1666	3.48427	2.86245	3.6022	3.75304
62.223	3.48399	2.86237	3.60254	3.75307
62.2879	3.48429	2.86242	3.60215	3.75292
62.3474	3.48395	2.86237	3.60253	3.75299
62.4119	3.48428	2.8624	3.60214	3.75282
62.4703	3.48397	2.86233	3.60253	3.75292
62.5264	3.48431	2.86234	3.60209	3.75273
62.5901	3.48395	2.86231	3.6025	3.75281
62.6423	3.48428	2.8623	3.60202	3.75261
62.7044	3.48398	2.86224	3.60246	3.7528
62.7649	3.4843	2.86224	3.60198	3.75263
62.8295	3.48399	2.86224	3.60245	3.75283
62.8872	3.48429	2.86222	3.60196	3.75255
62.956	3.48401	2.86222	3.60244	3.75274
63.0181	3.48426	2.86217	3.60191	3.75246
63.0806	3.48398	2.86218	3.60242	3.75268
63.1364	3.48421	2.86216	3.60183	3.75237
63.196	3.48399	2.8622	3.60238	3.75266
63.2527	3.48416	2.86219	3.60183	3.75232
63.3139	3.48398	2.86227	3.60236	3.75254
63.3727	3.48408	2.86222	3.60176	3.75213
63.4345	3.48394	2.86225	3.60233	3.75238
63.4934	3.484	2.86218	3.60176	3.75203
63.5525	3.48393	2.86222	3.60233	3.75231
63.6129	3.48394	2.86218	3.60174	3.75195
63.673	3.48392	2.86225	3.6023	3.75229
63.7343	3.48388	2.86219	3.60169	3.75188
63.7962	3.48392	2.86222	3.60227	3.75218
63.8514	3.48384	2.86217	3.60165	3.75183
63.915	3.48392	2.86219	3.60225	3.75219
63.9744	3.4838	2.86214	3.60164	3.7518
64.0358	3.48394	2.86219	3.60221	3.75212
64.0924	3.48376	2.86214	3.60162	3.75173
64.1545	3.48396	2.86217	3.60225	3.75204
64.2159	3.48375	2.86213	3.60164	3.75159
64.2786	3.48398	2.86214	3.60224	3.75187
64.3402	3.48372	2.8621	3.60169	3.75151
64.3997	3.48398	2.86211	3.60226	3.7518
64.4623	3.48374	2.86205	3.60171	3.75137
64.5183	3.484	2.86206	3.60225	3.75164
64.5749	3.4837	2.86205	3.60171	3.75127
64.6342	3.48398	2.86204	3.60225	3.75157
64.6977	3.48367	2.86205	3.6017	3.75121
64.7549	3.48393	2.86202	3.60212	3.75146
64.8189	3.48362	2.862	3.60162	3.75117
64.8818	3.48389	2.86197	3.60208	3.75142
64.9438	3.4836	2.86196	3.60162	3.75112
65.004	3.48386	2.86194	3.60203	3.75134
65.0624	3.48354	2.86193	3.60158	3.75106
65.1203	3.48382	2.86189	3.60194	3.75124
65.1814	3.48356	2.86189	3.60158	3.75098
65.2392	3.48381	2.86187	3.6019	3.75116
65.298	3.48362	2.86192	3.6016	3.75095
65.3623	3.48381	2.8619	3.60188	3.75109
65.4167	3.48364	2.86197	3.60161	3.75085
65.4804	3.48383	2.86194	3.60179	3.75094
65.5455	3.48367	2.86198	3.60155	3.75074
65.6055	3.4838	2.86193	3.60168	3.75082
65.6703	3.48368	2.86196	3.60155	3.75066
65.7284	3.48374	2.86191	3.60166	3.7507
65.7828	3.48365	2.86195	3.60157	3.75055
65.8442	3.48369	2.86187	3.60161	3.75054
65.9035	3.48363	2.86186	3.60159	3.75042
65.9677	3.48363	2.86179	3.60158	3.75044
66.0308	3.48362	2.86177	3.60162	3.75037
66.0862	3.48358	2.86168	3.60154	3.75034
66.1511	3.48362	2.86172	3.60166	3.75032
66.2089	3.48353	2.86167	3.60152	3.7503
66.2674	3.48361	2.8617	3.60166	3.75026
66.3253	3.4835	2.86165	3.60143	3.75019
66.3841	3.48366	2.86166	3.60165	3.75019
66.4417	3.48348	2.86163	3.60137	3.7501
66.5026	3.48364	2.86163	3.60162	3.75007
66.5614	3.48342	2.8616	3.60128	3.7499
66.6198	3.48362	2.8616	3.6016	3.74991
66.6849	3.48335	2.8616	3.60121	3.74977
66.7385	3.48358	2.86155	3.60162	3.7498
66.7958	3.48332	2.86154	3.60115	3.74959
66.862	3.4836	2.86152	3.60164	3.74967
66.9219	3.48331	2.8615	3.60113	3.7495
66.9872	3.48358	2.86147	3.60159	3.74961
67.0463	3.48331	2.86147	3.60099	3.74938
67.1076	3.48361	2.86145	3.60156	3.74951
67.1706	3.48332	2.86146	3.60097	3.74928
67.2287	3.48361	2.86142	3.60159	3.74943
67.2921	3.48333	2.86142	3.60099	3.74919
67.3491	3.4836	2.86138	3.60161	3.74931
67.4067	3.48334	2.86139	3.60095	3.74901
67.466	3.48363	2.86134	3.60163	3.74917
67.5294	3.48338	2.86136	3.60091	3.74884
67.5897	3.48361	2.86132	3.6016	3.74901
67.6484	3.48339	2.86134	3.60091	3.74869
67.7052	3.48358	2.86131	3.60158	3.74892
67.7701	3.4834	2.86131	3.60082	3.74858
67.826	3.48354	2.86127	3.60151	3.74878
67.892	3.48337	2.86131	3.60074	3.74841
67.9488	3.48349	2.86129	3.60144	3.7487
68.0054	3.48338	2.86131	3.60071	3.74833
68.0663	3.48344	2.8613	3.60136	3.7486
68.1261	3.48336	2.86132	3.60065	3.74823
68.1893	3.48336	2.86128	3.60138	3.74849
68.2474	3.48333	2.86128	3.60066	3.7481
68.3107	3.48329	2.86123	3.60135	3.74836
68.3715	3.48332	2.86124	3.60064	3.74796
68.4302	3.48324	2.86118	3.6013	3.74827
68.4906	3.48334	2.86116	3.60058	3.74783
68.5543	3.48319	2.8611	3.60124	3.7481
68.6126	3.48332	2.8611	3.60061	3.7477
68.6707	3.48311	2.86105	3.60127	3.74797
68.7344	3.48331	2.86106	3.60063	3.74755
68.7965	3.48308	2.861	3.60119	3.74779
68.8464	3.4833	2.86101	3.60056	3.74736
68.9073	3.48303	2.86097	3.60112	3.74765
68.9641	3.48329	2.86095	3.60057	3.74725
69.029	3.48301	2.86094	3.60107	3.74748
69.0857	3.48328	2.86095	3.60057	3.74711
69.1388	3.48295	2.86095	3.60101	3.74735
69.2044	3.48324	2.86094	3.6005	3.74695
69.2671	3.48291	2.86094	3.60088	3.74721
69.3251	3.48319	2.8609	3.60048	3.74685
69.3902	3.48289	2.86092	3.60086	3.74707
69.4457	3.48319	2.86091	3.60054	3.74675
69.5036	3.48291	2.86093	3.6008	3.74693
69.5619	3.48319	2.86091	3.60054	3.74663
69.6214	3.48293	2.86091	3.60074	3.74681
69.6861	3.48319	2.86088	3.60055	3.74651
69.7479	3.48294	2.86089	3.60067	3.74664
69.801	3.48315	2.86085	3.60054	3.74634
69.858	3.48296	2.86086	3.60059	3.74647
69.9182	3.48316	2.86083	3.60052	3.74623
69.9755	3.48299	2.86082	3.60049	3.74636
70.0348	3.4831	2.86073	3.60049	3.74608
70.0957	3.48297	2.86074	3.60043	3.74617
70.1581	3.48305	2.86072	3.60052	3.74592
70.2146	3.483	2.86072	3.60037	3.746
70.2693	3.48304	2.86065	3.60052	3.74578
70.3378	3.48306	2.86064	3.60031	3.74581
70.397	3.483	2.86059	3.60056	3.74563
70.4574	3.48306	2.86057	3.60025	3.74561
70.5138	3.48294	2.8605	3.60058	3.7454
70.5672	3.48303	2.86052	3.6002	3.74537
70.6235	3.48287	2.86049	3.60055	3.74523
70.6865	3.48302	2.86049	3.60007	3.7452
70.7511	3.48278	2.86042	3.60048	3.74509
70.8079	3.48294	2.86042	3.59996	3.74501
70.8696	3.48267	2.86039	3.60048	3.74493
70.9253	3.48292	2.86041	3.59989	3.74485
70.9857	3.48265	2.8604	3.60046	3.7448
71.0405	3.48292	2.86041	3.59983	3.74467
71.097	3.4826	2.86039	3.60045	3.74464
71.162	3.48289	2.86039	3.59976	3.74451
71.2231	3.48259	2.86036	3.60049	3.74453
71.2773	3.48287	2.86035	3.59979	3.74431
71.3402	3.48254	2.86033	3.60057	3.74431
71.3945	3.48284	2.86033	3.59976	3.74408
71.4466	3.48254	2.86032	3.60053	3.74412
71.5066	3.48282	2.86026	3.59969	3.74384
71.5706	3.48253	2.8602	3.6005	3.74389
71.6276	3.48277	2.86017	3.59962	3.74363
71.6851	3.4825	2.86016	3.60047	3.74371
71.7446	3.48272	2.86011	3.59957	3.7434
71.8063	3.4825	2.86009	3.60041	3.74349
71.8614	3.48271	2.86003	3.59948	3.74312
71.9202	3.48256	2.86003	3.60031	3.74325
71.9816	3.48273	2.85998	3.59941	3.74289
72.0368	3.48259	2.85998	3.60028	3.74299
72.0981	3.48266	2.85995	3.59939	3.74261
72.1604	3.48259	2.85996	3.60022	3.74289
72.2139	3.48264	2.8599	3.59935	3.74243
72.2716	3.4826	2.85989	3.60014	3.74263
72.3302	3.48257	2.85986	3.59937	3.74224
72.3932	3.4826	2.85989	3.60013	3.74251
72.4533	3.48251	2.85987	3.59939	3.74208
72.5082	3.48258	2.85989	3.60005	3.74235
72.5633	3.48242	2.85986	3.59938	3.74185
72.6248	3.48256	2.85985	3.59998	3.7421
72.6877	3.48237	2.85981	3.59937	3.74165
72.7445	3.48252	2.85984	3.59991	3.74183
72.8037	3.4823	2.85983	3.59942	3.74137
72.8661	3.48252	2.85983	3.59979	3.74166
72.9213	3.48229	2.85978	3.59933	3.74116
72.981	3.48255	2.85977	3.59961	3.74134
73.0362	3.48227	2.85973	3.59929	3.74085
73.0921	3.48254	2.85974	3.59951	3.74108
73.1497	3.48226	2.85967	3.59927	3.74062
73.2107	3.48252	2.85965	3.59938	3.74089
73.2719	3.48225	2.85963	3.59925	3.74039
73.3321	3.48255	2.8596	3.59925	3.7406
73.3907	3.48224	2.85957	3.59921	3.74018
73.4464	3.48252	2.85956	3.59915	3.74037
73.5053	3.48221	2.85949	3.59925	3.73988
73.5646	3.48246	2.85945	3.59905	3.74011
73.6219	3.48219	2.8594	3.59925	3.73966
73.6817	3.48245	2.85936	3.59896	3.73985
73.7373	3.48222	2.85933	3.59929	3.73943
73.7922	3.48244	2.85931	3.59889	3.73961
73.8504	3.48222	2.85928	3.59928	3.7392
73.9074	3.48236	2.85925	3.5988	3.73938
73.9657	3.4822	2.85923	3.59932	3.739
74.0226	3.4823	2.85919	3.59874	3.73916
74.0826	3.48219	2.85922	3.59933	3.73877
74.1432	3.48225	2.85921	3.59867	3.73887
74.2006	3.48219	2.85919	3.59931	3.73854
74.2584	3.48217	2.85915	3.5986	3.73865
74.3155	3.48214	2.85917	3.59928	3.73829
74.3779	3.48206	2.85915	3.59848	3.73838
74.4289	3.48209	2.85913	3.59928	3.738
74.487	3.482	2.85909	3.59841	3.738
74.5447	3.48211	2.85907	3.59924	3.73763
74.6001	3.48197	2.85903	3.59835	3.73761
74.6551	3.48211	2.85902	3.59919	3.73732
74.7176	3.4819	2.85895	3.5983	3.73725
74.7782	3.48207	2.85897	3.59919	3.73693
74.8364	3.48185	2.85895	3.59824	3.73684
74.8896	3.48208	2.85893	3.59912	3.73657
74.9469	3.48183	2.85887	3.5982	3.73642
75.0064	3.48207	2.85888	3.59905	3.73624
75.0682	3.48179	2.85883	3.59813	3.73611
75.1196	3.48204	2.8588	3.59898	3.7359
75.1836	3.48176	2.85875	3.59807	3.73569
75.2373	3.48205	2.85875	3.5989	3.73554
75.2952	3.48175	2.85871	3.59802	3.73535
75.3549	3.48205	2.85871	3.59881	3.73525
75.4145	3.48174	2.85862	3.59797	3.735
75.4714	3.48201	2.8586	3.59874	3.73492
75.5243	3.48173	2.85856	3.59796	3.73463
75.5825	3.48197	2.85853	3.59868	3.73458
75.6393	3.48171	2.85848	3.59798	3.73424
75.6992	3.48193	2.85846	3.59858	3.73425
75.7577	3.48171	2.85844	3.59795	3.73389
75.8177	3.48188	2.85841	3.59848	3.73391
75.8709	3.4817	2.85838	3.59791	3.73354
75.9328	3.48181	2.85835	3.59837	3.73359
75.9898	3.48166	2.85834	3.59793	3.73314
76.0499	3.48177	2.85834	3.59828	3.73325
76.1051	3.4817	2.85832	3.59791	3.73281
76.1646	3.48177	2.85828	3.59815	3.73289
76.2159	3.48174	2.85827	3.5979	3.73241
76.2756	3.48174	2.85826	3.59803	3.73253
76.3347	3.4817	2.85823	3.59792	3.73202
76.392	3.48163	2.85818	3.59794	3.73218
76.4515	3.48169	2.85816	3.59792	3.73161
76.5021	3.48161	2.85811	3.59778	3.73174
76.5631	3.4817	2.8581	3.5979	3.73121
76.6237	3.48155	2.85807	3.59767	3.73133
76.6748	3.48166	2.85805	3.59791	3.73073
76.7321	3.48146	2.85803	3.59755	3.73085
76.7926	3.48164	2.85805	3.5979	3.73027
76.8481	3.48143	2.85798	3.59745	3.73045
76.9017	3.48166	2.85798	3.59792	3.72987
76.9652	3.48145	2.85795	3.59733	3.73002
77.022	3.48167	2.85793	3.59795	3.72943
77.0776	3.48142	2.8579	3.59729	3.72963
77.1338	3.48163	2.85785	3.59795	3.72902
77.193	3.48136	2.8578	3.59716	3.72918
77.2517	3.48163	2.85778	3.59795	3.72861
77.3076	3.48136	2.85772	3.59709	3.72882
77.3701	3.4816	2.85768	3.59792	3.72823
77.4248	3.48134	2.85766	3.59698	3.72838
77.4799	3.48157	2.85765	3.59786	3.72775
77.5387	3.48131	2.85761	3.59689	3.72788
77.594	3.48152	2.85761	3.59784	3.72726
77.6511	3.48129	2.85757	3.5968	3.72739
77.7081	3.48154	2.85755	3.5978	3.72679
77.7689	3.48133	2.85748	3.59675	3.72689
77.8244	3.48149	2.85747	3.5977	3.7263
77.8855	3.48131	2.85744	3.59666	3.7264
77.9429	3.48147	2.85744	3.59764	3.72583
77.9998	3.48131	2.85738	3.59659	3.72591
78.056	3.48142	2.85735	3.59755	3.72538
78.1128	3.4813	2.85729	3.59654	3.72543
78.1695	3.48139	2.85725	3.59745	3.72492
78.2282	3.48128	2.85722	3.59648	3.72491
78.2865	3.48132	2.85722	3.59732	3.7244
78.3394	3.48125	2.8572	3.59643	3.7244
78.3969	3.48125	2.85718	3.59723	3.72392
78.4543	3.48124	2.85713	3.59641	3.72385
78.5113	3.48122	2.85707	3.59713	3.72342
78.5735	3.48122	2.85705	3.59643	3.72332
78.6306	3.48116	2.85702	3.597	3.72289
78.6863	3.4812	2.857	3.59639	3.72275
78.7453	3.48109	2.85699	3.59681	3.7224
78.7995	3.48117	2.85694	3.59635	3.72223
78.8584	3.48105	2.85691	3.59667	3.72192
78.9166	3.48115	2.85688	3.59638	3.7217
78.9784	3.48099	2.85682	3.59655	3.7214
79.0387	3.48111	2.8568	3.59641	3.72112
79.0906	3.48091	2.85679	3.59641	3.72089
79.1491	3.48107	2.85677	3.59641	3.72055
79.2096	3.48087	2.85674	3.59626	3.72036
79.2621	3.48104	2.85672	3.59643	3.72001
79.3202	3.48085	2.85665	3.59612	3.71983
79.3763	3.48105	2.85662	3.59646	3.71939
79.4352	3.48081	2.85656	3.59597	3.71925
79.4903	3.48104	2.8565	3.59647	3.71873
79.5481	3.48081	2.85646	3.59582	3.71863
79.6012	3.48103	2.85643	3.59645	3.71812
79.6623	3.4808	2.85637	3.59567	3.71799
79.7211	3.48102	2.85633	3.59646	3.71743
79.7745	3.48079	2.85627	3.59555	3.71737
79.8376	3.481	2.85624	3.59646	3.71676
79.8925	3.48075	2.85623	3.59544	3.71674
79.9496	3.48094	2.85621	3.59643	3.71612
80.0123	3.48071	2.85617	3.59533	3.71613
80.0689	3.48089	2.85619	3.59637	3.7155
80.1244	3.48069	2.85619	3.5952	3.71555
80.1797	3.48086	2.85619	3.59627	3.71486
80.2348	3.48069	2.85615	3.59509	3.71495
80.2947	3.48083	2.85614	3.59619	3.71426
80.3553	3.48067	2.85611	3.59501	3.71434
80.4071	3.48079	2.85609	3.59615	3.71361
80.4702	3.48067	2.85604	3.59499	3.7137
80.5264	3.48076	2.85603	3.59605	3.71293
80.5822	3.48067	2.856	3.59489	3.71303
80.6395	3.48072	2.85597	3.59589	3.7123
80.6962	3.48065	2.8559	3.59482	3.7124
80.759	3.48065	2.85587	3.59577	3.71163
80.8221	3.48061	2.85582	3.59478	3.71172
80.8728	3.48058	2.85579	3.59559	3.71096
80.9265	3.4806	2.85575	3.59474	3.71108
80.9901	3.48053	2.85572	3.59539	3.71032
81.0401	3.48057	2.85566	3.59466	3.71041
81.0983	3.48047	2.8556	3.59519	3.70965
81.1571	3.48055	2.85554	3.59466	3.70975
81.2158	3.48042	2.85549	3.59507	3.70895
81.2764	3.48053	2.85545	3.59473	3.70898
81.3326	3.48038	2.8554	3.59494	3.70824
81.3935	3.48053	2.85535	3.59475	3.70831
81.4479	3.48034	2.85532	3.59476	3.70758
81.504	3.48049	2.85528	3.59473	3.70755
81.5654	3.48028	2.85522	3.59453	3.70687
81.6223	3.48046	2.85517	3.59475	3.70684
81.6787	3.48022	2.85513	3.59438	3.70618
81.7386	3.48042	2.85508	3.5948	3.70612
81.7999	3.48017	2.85504	3.59422	3.70551
81.8524	3.48038	2.85498	3.59481	3.70543
81.9115	3.48012	2.85493	3.59407	3.70482
81.9657	3.48031	2.85489	3.59482	3.70464
82.0253	3.48007	2.85484	3.59393	3.70404
82.0851	3.4803	2.85478	3.59483	3.70385
82.1391	3.48004	2.85474	3.59382	3.70327
82.1968	3.48024	2.85471	3.59479	3.70302
82.2479	3.48001	2.85466	3.59363	3.7025
82.3072	3.48021	2.85464	3.59471	3.70219
82.3658	3.47999	2.8546	3.59348	3.7017
82.4236	3.48017	2.85457	3.59461	3.70135
82.4806	3.47998	2.85454	3.59332	3.70092
82.5428	3.48015	2.85454	3.59451	3.70054
82.6024	3.47996	2.8545	3.59324	3.70017
82.6552	3.48008	2.85447	3.59443	3.69971
82.7139	3.47995	2.85444	3.59316	3.69937
82.7688	3.48003	2.85441	3.59431	3.69886
82.8303	3.47994	2.85438	3.59311	3.69855
82.8876	3.48001	2.85436	3.59419	3.69799
82.9438	3.47995	2.8543	3.59305	3.69774
83.0027	3.47997	2.85425	3.594	3.69715
83.0576	3.47995	2.8542	3.593	3.69695
83.1179	3.47993	2.85413	3.59385	3.69629
83.1771	3.47995	2.85404	3.59298	3.69613
83.2359	3.47988	2.85398	3.59368	3.69545
83.2932	3.47993	2.85391	3.59298	3.69535
83.3502	3.47984	2.85386	3.59348	3.69462
83.4108	3.4799	2.85379	3.59294	3.69456
83.4641	3.47975	2.85371	3.59328	3.69376
83.5229	3.47987	2.85364	3.59293	3.69372
83.5816	3.47969	2.8536	3.59311	3.69286
83.6409	3.47984	2.85352	3.59293	3.69285
83.6938	3.47962	2.85346	3.59289	3.69197
83.7588	3.4798	2.85344	3.59288	3.69199
83.8131	3.47959	2.85341	3.59264	3.69107
83.8696	3.47978	2.85335	3.59281	3.6911
83.9261	3.47952	2.85333	3.59245	3.69017
83.9806	3.47973	2.85327	3.59286	3.69023
84.0383	3.47947	2.85324	3.59231	3.68928
84.0994	3.47969	2.85318	3.59282	3.68934
84.1596	3.47943	2.8531	3.59211	3.68839
84.2152	3.47966	2.85305	3.59276	3.68839
84.2709	3.47939	2.85301	3.59194	3.68743
84.3332	3.47959	2.85294	3.59273	3.68747
84.3878	3.47933	2.85291	3.59182	3.68656
84.4453	3.47955	2.85287	3.59271	3.68657
84.5057	3.47934	2.85281	3.59173	3.68564
84.5652	3.47956	2.85275	3.59266	3.68563
84.6248	3.47934	2.85269	3.59159	3.68476
84.6845	3.4795	2.85263	3.5926	3.68473
84.743	3.4793	2.8526	3.59147	3.68384
84.8009	3.47942	2.85258	3.59251	3.6838
84.8592	3.47929	2.85253	3.59134	3.68296
84.9159	3.47939	2.85246	3.59238	3.68285
84.977	3.47928	2.85239	3.59124	3.682
85.0306	3.47934	2.85231	3.59223	3.68187
85.0888	3.47924	2.85224	3.59107	3.68108
85.1471	3.47926	2.85218	3.59207	3.68087
85.203	3.47921	2.85216	3.591	3.68008
85.2595	3.47918	2.85212	3.59194	3.67984
85.3194	3.47917	2.85209	3.59093	3.67916
85.3768	3.47911	2.85203	3.59182	3.67887
85.4338	3.47913	2.85198	3.59091	3.67821
85.4886	3.47903	2.85196	3.59172	3.67787
85.5523	3.47911	2.85192	3.59087	3.67725
85.6077	3.47894	2.85191	3.59153	3.67679
85.6627	3.47907	2.85186	3.59081	3.67623
85.726	3.47885	2.85184	3.59129	3.67574
85.783	3.47902	2.85179	3.5907	3.67522
85.8362	3.47881	2.85172	3.59106	3.67468
85.8958	3.47902	2.85164	3.59067	3.6742
85.9542	3.47878	2.85159	3.59086	3.67359
86.0152	3.47903	2.85153	3.5906	3.67319
86.0704	3.47876	2.85146	3.59061	3.67255
86.135	3.47899	2.85139	3.59053	3.6722
86.1919	3.47872	2.85131	3.5904	3.67152
86.2444	3.47899	2.85126	3.59052	3.6712
86.3016	3.47872	2.85122	3.59024	3.67049
86.3572	3.47898	2.85116	3.59049	3.67026
86.4173	3.47869	2.85113	3.59001	3.66942
86.4741	3.47893	2.85105	3.59041	3.66923
86.5374	3.47866	2.85097	3.58979	3.66842
86.5967	3.47888	2.85088	3.59033	3.66828
86.654	3.47865	2.85082	3.58956	3.66735
86.7134	3.47883	2.85074	3.59028	3.66723
86.7683	3.47862	2.85067	3.5894	3.66628
86.8269	3.47874	2.85058	3.5902	3.66623
86.8906	3.47857	2.85052	3.58921	3.66524
86.9506	3.47867	2.85042	3.59015	3.6652
87.0059	3.47856	2.85036	3.58909	3.66422
87.0623	3.47859	2.85031	3.59012	3.6642
87.1152	3.47851	2.85025	3.58897	3.66311
87.172	3.47847	2.85019	3.59004	3.66307
87.2371	3.47844	2.85015	3.58883	3.66198
87.2924	3.47837	2.85008	3.58992	3.66197
87.345	3.47842	2.85002	3.58866	3.66092
87.4073	3.47828	2.84997	3.58979	3.6609
87.4701	3.47838	2.84989	3.58855	3.65981
87.5308	3.4782	2.84982	3.58963	3.65978
87.5895	3.47836	2.84977	3.58841	3.65869
87.645	3.47814	2.84971	3.58943	3.65865
87.7037	3.47833	2.84964	3.58831	3.65761
87.7642	3.47811	2.84957	3.58927	3.65753
87.8243	3.47836	2.84948	3.58822	3.65648
87.8783	3.47807	2.84939	3.58906	3.65637
87.9367	3.47829	2.84933	3.58816	3.65532
87.9949	3.47803	2.84924	3.58882	3.65517
88.0513	3.47828	2.84916	3.58809	3.65422
88.1086	3.47797	2.84908	3.58863	3.65403
88.1653	3.4782	2.84899	3.58808	3.65314
88.227	3.47792	2.84891	3.58842	3.65289
88.2861	3.47817	2.84885	3.58805	3.65203
88.3454	3.47788	2.84878	3.5882	3.65174
88.4031	3.47809	2.84873	3.58803	3.65096
88.4666	3.47785	2.84869	3.58795	3.6506
88.5216	3.47805	2.84863	3.58802	3.64987
88.5781	3.47784	2.84859	3.58774	3.64945
88.6356	3.478	2.84854	3.58797	3.64875
88.6942	3.47781	2.84849	3.58748	3.64821
88.7581	3.47792	2.84841	3.5879	3.64757
88.8154	3.47777	2.84837	3.5872	3.64698
88.874	3.47783	2.84829	3.58784	3.64642
88.935	3.47774	2.84823	3.58698	3.64574
88.9913	3.47775	2.84813	3.5878	3.64526
89.0492	3.47773	2.84807	3.58677	3.64455
89.1043	3.4777	2.848	3.58772	3.64412
89.1649	3.47772	2.84794	3.58656	3.64334
89.2218	3.47765	2.84783	3.58764	3.64299
89.2859	3.47775	2.84775	3.58637	3.64219
89.3375	3.47763	2.84767	3.58751	3.64187
89.3987	3.47774	2.84761	3.58617	3.64095
89.4573	3.47758	2.84751	3.58734	3.64067
89.5111	3.47774	2.84742	3.58597	3.63973
89.5706	3.47752	2.84735	3.58717	3.63954
89.6302	3.47765	2.84726	3.58586	3.63853
89.6916	3.47739	2.84716	3.58703	3.63837
89.7485	3.47759	2.84708	3.58575	3.63734
89.8059	3.47728	2.847	3.58686	3.63718
89.8655	3.47748	2.84693	3.58568	3.63609
89.9191	3.47716	2.84684	3.58666	3.636
89.9762	3.47739	2.84674	3.58563	3.6349
90.0418	3.47709	2.84666	3.58648	3.63485
90.1	3.47731	2.84661	3.58559	3.63373
90.1624	3.47703	2.84654	3.58627	3.63364
90.2179	3.47728	2.84648	3.58551	3.63251
90.276	3.47702	2.84642	3.58599	3.63246
90.3314	3.4772	2.84633	3.58548	3.63132
90.3898	3.47698	2.84627	3.58573	3.6313
90.4468	3.4772	2.84621	3.58535	3.63014
90.5108	3.477	2.84616	3.58546	3.63009
90.5705	3.47718	2.84608	3.5853	3.62895
90.6265	3.47701	2.846	3.58517	3.62887
90.6826	3.47712	2.84593	3.58522	3.62772
90.7431	3.477	2.84584	3.58488	3.62764
90.799	3.47706	2.84575	3.58513	3.62658
90.86	3.47698	2.84566	3.58461	3.6264
90.9176	3.47702	2.84558	3.58503	3.62532
90.9773	3.47696	2.84551	3.58437	3.62511
91.0343	3.4769	2.84543	3.585	3.6241
91.0939	3.47693	2.84533	3.58411	3.62386
91.1533	3.47684	2.84526	3.58484	3.62291
91.2109	3.4769	2.8452	3.58387	3.6226
91.2689	3.47679	2.84509	3.58474	3.62173
91.3272	3.47687	2.84502	3.58364	3.62135
91.3872	3.4767	2.84492	3.58463	3.62051
91.4464	3.47685	2.84485	3.58346	3.62008
91.5063	3.47662	2.84478	3.58448	3.61933
91.5652	3.4768	2.84467	3.58323	3.61882
91.6234	3.47656	2.84456	3.58428	3.61816
91.683	3.47675	2.84447	3.58306	3.6176
91.7418	3.4765	2.84437	3.58412	3.61701
91.7993	3.47669	2.84429	3.58288	3.61634
91.8559	3.47638	2.84418	3.58393	3.61582
91.9172	3.47662	2.84408	3.58277	3.61505
91.9763	3.47635	2.84399	3.58378	3.6146
92.029	3.47658	2.84388	3.58264	3.61382
92.09	3.47631	2.84376	3.58357	3.61345
92.1464	3.47654	2.84368	3.58253	3.61258
92.203	3.47626	2.84358	3.58334	3.61224
92.266	3.47646	2.8435	3.58239	3.61128
92.3206	3.47618	2.84341	3.58313	3.61104
92.3822	3.47636	2.84333	3.58234	3.61007
92.441	3.47615	2.84325	3.58292	3.60984
92.5	3.47628	2.84316	3.58224	3.60881
92.5574	3.47608	2.84306	3.58265	3.60866
92.6169	3.47619	2.84298	3.58212	3.60754
92.6764	3.47606	2.84291	3.58237	3.6074
92.7344	3.47607	2.84282	3.58201	3.60627
92.7942	3.47597	2.84273	3.58213	3.60619
92.8588	3.47599	2.84264	3.58195	3.60501
92.9111	3.47594	2.84252	3.58187	3.60489
92.9716	3.4759	2.84241	3.58182	3.60369
93.0309	3.47593	2.84232	3.58156	3.60366
93.0859	3.47584	2.84224	3.58169	3.60247
93.1473	3.47586	2.84214	3.58128	3.60241
93.2037	3.47576	2.84204	3.58159	3.60122
93.2624	3.47585	2.84193	3.58103	3.60117
93.3193	3.47571	2.84182	3.5815	3.59996
93.381	3.47585	2.84174	3.58079	3.59989
93.4403	3.47561	2.84165	3.58142	3.59873
93.4998	3.47578	2.84155	3.58058	3.59866
93.5613	3.47554	2.84143	3.58134	3.59752
93.615	3.47569	2.84132	3.58038	3.59738
93.6759	3.47544	2.84119	3.58121	3.59624
93.7319	3.47563	2.84109	3.58013	3.59607
93.7917	3.47533	2.84096	3.58108	3.59503
93.852	3.47551	2.84087	3.57991	3.5948
93.9127	3.47522	2.84076	3.58094	3.59382
93.9744	3.47545	2.84066	3.57975	3.59351
94.0317	3.47523	2.84052	3.58076	3.59256
94.093	3.47545	2.84042	3.57952	3.59221
94.1498	3.4752	2.84035	3.58056	3.59136
94.2026	3.47542	2.84024	3.5793	3.59096
94.2585	3.4752	2.84013	3.58034	3.59022
94.3193	3.47538	2.84003	3.57912	3.58972
94.3785	3.47515	2.83994	3.58009	3.58901
94.4353	3.4753	2.83982	3.57895	3.58844
94.4982	3.47512	2.8397	3.57984	3.5878
94.5528	3.47521	2.8396	3.57875	3.58718
94.6097	3.47501	2.8395	3.57957	3.58666
94.6678	3.47506	2.8394	3.57863	3.58594
94.7283	3.47494	2.83926	3.57931	3.58546
94.7852	3.47495	2.83916	3.57852	3.58465
94.8398	3.47487	2.83906	3.57907	3.58426
94.9002	3.47487	2.83894	3.57844	3.58337
94.961	3.47484	2.83881	3.57883	3.58304
95.0232	3.47478	2.83872	3.57837	3.58209
95.0816	3.47479	2.83861	3.57854	3.58186
95.1389	3.4747	2.83848	3.57824	3.58086
95.2019	3.47476	2.83836	3.57823	3.58067
95.2571	3.47462	2.83825	3.57813	3.57959
95.3179	3.4747	2.83814	3.57793	3.57944
95.3684	3.47452	2.83804	3.57804	3.57834
95.4262	3.47465	2.8379	3.57764	3.57819
95.4896	3.47444	2.83782	3.57795	3.57702
95.5477	3.47459	2.83774	3.57732	3.57694
95.6081	3.47438	2.83765	3.57782	3.57575
95.6699	3.47453	2.83755	3.57703	3.57568
95.7209	3.47427	2.83745	3.57769	3.57444
95.7842	3.47446	2.83732	3.57679	3.57442
95.8368	3.47419	2.8372	3.57758	3.57321
95.9011	3.4744	2.8371	3.57646	3.57321
95.9556	3.47414	2.83698	3.57737	3.57195
96.0139	3.47435	2.83689	3.57619	3.57199
96.0688	3.4741	2.83674	3.5772	3.5708
96.1299	3.47431	2.8366	3.57593	3.57081
96.1863	3.47407	2.83645	3.577	3.56963
96.2451	3.47428	2.83634	3.57568	3.56962
96.3028	3.47407	2.83622	3.57681	3.56848
96.367	3.47423	2.83611	3.57545	3.5684
96.4206	3.47404	2.83601	3.57657	3.56727
96.484	3.47416	2.83591	3.57526	3.56716
96.5378	3.47395	2.83579	3.57633	3.56614
96.5964	3.47403	2.83566	3.57503	3.56593
96.6536	3.47387	2.83555	3.57601	3.56498
96.7144	3.47391	2.83545	3.57485	3.56469
96.7743	3.47376	2.83531	3.57575	3.56382
96.8349	3.47378	2.83519	3.57473	3.56342
96.8891	3.47368	2.83502	3.57546	3.56264
96.9494	3.47368	2.83489	3.57459	3.56212
97.0119	3.47365	2.83475	3.5752	3.56143
97.0692	3.47359	2.83461	3.57453	3.56081
97.1235	3.4736	2.83448	3.57495	3.56027
97.1875	3.47349	2.83438	3.5745	3.55953
97.2457	3.47352	2.83425	3.57473	3.55906
97.3045	3.4734	2.83412	3.57442	3.5582
97.3584	3.4735	2.83401	3.5744	3.55788
97.4199	3.47332	2.83391	3.57433	3.55691
97.4795	3.47341	2.83378	3.57415	3.55669
97.5392	3.47321	2.83366	3.57429	3.55566
97.6	3.47336	2.83352	3.57382	3.5556
97.6565	3.47315	2.83339	3.57416	3.55449
97.7136	3.47332	2.83324	3.57355	3.55445
97.7723	3.47309	2.83307	3.57408	3.55324
97.8332	3.47328	2.83292	3.57323	3.5533
97.8958	3.47299	2.83279	3.57394	3.55204
97.9523	3.47316	2.83266	3.57295	3.55217
98.0122	3.47289	2.8325	3.5738	3.55089
98.0673	3.47309	2.83237	3.57259	3.55104
98.1268	3.4728	2.83226	3.57354	3.54972
98.1841	3.47299	2.83213	3.57227	3.54986
98.2493	3.47271	2.83196	3.57335	3.5485
98.3026	3.4729	2.83181	3.57198	3.54865
98.3542	3.47264	2.83167	3.57309	3.54737
98.4162	3.47279	2.8315	3.57172	3.54748
98.474	3.47259	2.83135	3.57289	3.54622
98.5305	3.47272	2.83118	3.5715	3.54626
98.5933	3.47252	2.83102	3.57264	3.54508
98.6506	3.47262	2.8309	3.57133	3.54505
98.7132	3.47247	2.83073	3.57238	3.54392
98.768	3.4725	2.83059	3.57114	3.5438
98.8303	3.47239	2.83047	3.57208	3.54283
98.8846	3.47236	2.83034	3.57096	3.54263
98.9448	3.47229	2.83019	3.57179	3.54173
98.9994	3.47228	2.83009	3.57081	3.54143
99.0583	3.47228	2.82993	3.57147	3.54069
99.1235	3.4722	2.82981	3.57068	3.54027
99.1814	3.47223	2.82966	3.57114	3.53959
99.2387	3.4721	2.8295	3.57056	3.53904
99.2976	3.47218	2.82934	3.57084	3.53854
99.3564	3.472	2.82918	3.57045	3.53785
99.4119	3.4721	2.82903	3.57052	3.53741
99.4727	3.47188	2.82887	3.57035	3.53662
99.5276	3.47201	2.8287	3.57017	3.53632
99.5886	3.47173	2.82854	3.57023	3.53541
99.6471	3.47187	2.82837	3.56985	3.53524
99.7023	3.47163	2.82819	3.5701	3.53424
99.7606	3.47181	2.82803	3.56953	3.53418
99.8204	3.47154	2.82786	3.56998	3.53308
99.876	3.47174	2.82769	3.56922	3.53309
99.9324	3.47145	2.82754	3.56987	3.53195
99.9938	3.47168	2.82733	3.56893	3.53206
100.05	3.47139	2.82719	3.56969	3.53083
100.106	3.47158	2.82708	3.56864	3.53098
100.171	3.47132	2.82691	3.56955	3.52973
100.232	3.47149	2.82678	3.56831	3.52987
100.289	3.47121	2.82663	3.56931	3.5286
100.346	3.47135	2.82648	3.56801	3.52877
100.402	3.47113	2.82632	3.5691	3.52749
100.46	3.47123	2.82619	3.56777	3.52766
100.515	3.47104	2.826	3.56889	3.5264
100.577	3.4711	2.82585	3.56754	3.52651
100.638	3.47094	2.82564	3.56863	3.52527
100.697	3.471	2.82543	3.56726	3.52535
100.754	3.47087	2.82525	3.56831	3.5242
100.811	3.47086	2.82506	3.56704	3.52423
100.87	3.47078	2.82487	3.56805	3.52312
100.928	3.47071	2.82468	3.56686	3.52306
100.987	3.47066	2.8245	3.56773	3.52207
101.037	3.47057	2.82433	3.56666	3.5219
101.099	3.47059	2.82416	3.56739	3.52104
101.16	3.47046	2.82402	3.56649	3.52076
101.213	3.47054	2.82386	3.56707	3.52001
101.271	3.47034	2.82369	3.56641	3.51964
101.333	3.47043	2.82352	3.5668	3.51899
101.391	3.47019	2.82338	3.56632	3.51847
101.448	3.47031	2.82325	3.56647	3.51796
101.508	3.47007	2.82308	3.5662	3.51731
101.564	3.47024	2.82295	3.56612	3.51698
101.621	3.46997	2.82278	3.56605	3.51624
101.679	3.47016	2.82262	3.56573	3.51598
101.74	3.46985	2.82244	3.56589	3.51512
101.801	3.47002	2.82226	3.56539	3.51501
101.855	3.46974	2.82206	3.56574	3.514
101.917	3.46995	2.82188	3.565	3.51398
101.972	3.46971	2.82168	3.56557	3.51292
102.026	3.46992	2.82147	3.56467	3.51302
102.087	3.46967	2.8213	3.56542	3.51186
102.146	3.46983	2.82106	3.56436	3.51203
102.204	3.46958	2.82086	3.56524	3.51077
102.259	3.4697	2.82065	3.56409	3.51099
102.322	3.46945	2.82048	3.56504	3.50973
102.375	3.46957	2.82029	3.56376	3.50998
102.434	3.46937	2.82012	3.5648	3.50871
102.487	3.46947	2.81993	3.56349	3.50898
102.546	3.4693	2.81974	3.56455	3.50769
102.607	3.46931	2.81955	3.56322	3.50793
102.666	3.46918	2.81935	3.56426	3.5067
102.722	3.4692	2.81918	3.56299	3.5069
102.785	3.46911	2.81898	3.564	3.50574
102.845	3.46904	2.81878	3.56275	3.50589
102.901	3.46901	2.81854	3.56373	3.50479
102.955	3.46892	2.81835	3.56255	3.50487
103.017	3.46894	2.81814	3.56339	3.50386
103.075	3.46879	2.81794	3.56231	3.50381
103.135	3.46883	2.81775	3.56306	3.50296
103.197	3.46868	2.81754	3.56214	3.50278
103.252	3.46875	2.81733	3.56276	3.50204
103.308	3.46852	2.8171	3.56198	3.50173
103.368	3.46864	2.8169	3.56246	3.50115
103.424	3.46842	2.81672	3.56181	3.50073
103.484	3.46858	2.81656	3.56209	3.50028
103.542	3.46831	2.81639	3.56164	3.49975
103.602	3.46846	2.81621	3.56179	3.49946
103.657	3.46817	2.81602	3.56152	3.49874
103.714	3.46833	2.8158	3.56146	3.49855
103.77	3.46803	2.81562	3.56136	3.49775
103.829	3.46822	2.81543	3.56111	3.4977
103.886	3.46795	2.81525	3.56111	3.49674
103.948	3.46811	2.81507	3.5607	3.49679
104.009	3.46786	2.81486	3.56095	3.49573
104.062	3.46804	2.81463	3.56042	3.49588
104.126	3.46777	2.81438	3.56078	3.4947
104.179	3.4679	2.81415	3.5601	3.49491
104.24	3.46766	2.81395	3.56061	3.49373
104.301	3.46778	2.81374	3.55979	3.49406
104.357	3.46755	2.81352	3.56038	3.49279
104.414	3.46761	2.8133	3.55947	3.49313
104.475	3.46742	2.81307	3.56022	3.49192
104.53	3.46748	2.81284	3.55922	3.49226
104.591	3.46734	2.81262	3.55999	3.49103
104.648	3.46736	2.81243	3.55888	3.49136
104.706	3.46726	2.81222	3.55975	3.49019
104.765	3.46723	2.81202	3.5586	3.49051
104.816	3.46717	2.81179	3.55948	3.48941
104.88	3.46709	2.81154	3.5583	3.48959
104.936	3.46707	2.8113	3.55921	3.48859
104.994	3.46696	2.81109	3.55802	3.48869
105.053	3.46698	2.81088	3.55892	3.48774
105.111	3.46682	2.81067	3.55775	3.48774
105.169	3.46686	2.81047	3.55863	3.48694
105.227	3.46665	2.81023	3.55751	3.48679
105.285	3.46676	2.80999	3.55829	3.48614
105.343	3.46655	2.80975	3.55722	3.48584
105.405	3.46666	2.8095	3.55797	3.48533
105.462	3.4664	2.80927	3.55697	3.48493
105.517	3.46656	2.80902	3.55765	3.48461
105.571	3.46633	2.80876	3.55675	3.48405
105.632	3.46648	2.80851	3.5573	3.48384
105.693	3.46618	2.80826	3.55652	3.48314
105.753	3.46636	2.80798	3.55698	3.48309
105.807	3.46605	2.80776	3.55633	3.48228
105.865	3.46621	2.80754	3.55667	3.48237
105.922	3.46591	2.80731	3.55616	3.48144
105.985	3.46604	2.80709	3.55633	3.48164
106.043	3.46578	2.80687	3.55599	3.48058
106.103	3.4659	2.80664	3.55599	3.48086
106.158	3.46562	2.80643	3.55578	3.47974
106.218	3.46571	2.80622	3.55565	3.48012
106.274	3.46546	2.80597	3.5556	3.47896
106.33	3.46551	2.80574	3.55527	3.47943
106.387	3.4653	2.80549	3.55542	3.47826
106.445	3.46535	2.80525	3.55494	3.47873
106.502	3.46519	2.80498	3.55521	3.4775
106.558	3.46519	2.80472	3.5546	3.47794
106.617	3.46507	2.80445	3.55502	3.47679
106.675	3.46502	2.80421	3.55425	3.4772
106.737	3.46493	2.80394	3.55479	3.47613
106.794	3.46489	2.80366	3.55391	3.4765
106.854	3.46486	2.80342	3.55454	3.47553
106.911	3.46474	2.80317	3.55352	3.47576
106.971	3.46477	2.8029	3.55424	3.47486
107.03	3.46461	2.80265	3.55316	3.47496
107.09	3.46466	2.80242	3.55396	3.47426
107.149	3.46448	2.80216	3.55281	3.47424
107.207	3.46456	2.80191	3.55368	3.47364
107.263	3.4643	2.80166	3.55251	3.47344
107.322	3.46444	2.80139	3.55341	3.473
107.38	3.46416	2.80113	3.5522	3.47267
107.438	3.4643	2.80085	3.55311	3.47236
107.497	3.46403	2.80059	3.55195	3.47187
107.556	3.46416	2.80033	3.55286	3.47181
107.612	3.46385	2.80006	3.5517	3.47121
107.671	3.46401	2.79978	3.55258	3.47127
107.73	3.46369	2.79953	3.55145	3.47052
107.789	3.46384	2.79926	3.55223	3.47078
107.848	3.46355	2.79899	3.55117	3.46993
107.905	3.46368	2.79872	3.55188	3.47032
107.961	3.46341	2.79844	3.55093	3.46935
108.02	3.46352	2.79815	3.55153	3.46986
108.083	3.46325	2.79788	3.55068	3.46874
108.135	3.46334	2.79757	3.55115	3.46926
108.193	3.4631	2.79728	3.55043	3.4681
108.255	3.46312	2.79702	3.55076	3.46872
108.309	3.46291	2.79672	3.55018	3.46755
108.37	3.46289	2.79646	3.55037	3.46815
108.423	3.46272	2.79617	3.54996	3.46701
108.483	3.46267	2.7959	3.55	3.46756
108.542	3.46254	2.79563	3.54973	3.46647
108.603	3.46249	2.79536	3.54962	3.46697
108.663	3.4624	2.79508	3.54954	3.46602
108.717	3.46227	2.79482	3.54924	3.46644
108.773	3.46223	2.79456	3.54933	3.46559
108.836	3.46209	2.79427	3.54886	3.46587
108.893	3.4621	2.79398	3.54908	3.46517
108.951	3.46195	2.79367	3.54844	3.46528
109.011	3.46202	2.79339	3.54884	3.46474
109.069	3.46183	2.79313	3.54811	3.46472
109.128	3.46191	2.79284	3.54866	3.46437
109.183	3.46166	2.79257	3.54775	3.46418
109.241	3.46177	2.79228	3.54841	3.46404
109.298	3.4615	2.79199	3.54741	3.46363
109.363	3.46162	2.79169	3.54819	3.46364
109.42	3.46131	2.79136	3.5471	3.4631
109.481	3.46146	2.79108	3.54798	3.46333
109.533	3.46116	2.7908	3.54685	3.46262
109.594	3.46128	2.79051	3.54775	3.46295
109.65	3.46095	2.7902	3.5465	3.46206
109.708	3.46106	2.78988	3.54741	3.46254
109.765	3.46076	2.78956	3.54616	3.46154
109.826	3.46089	2.78926	3.54709	3.46213
109.885	3.46064	2.78895	3.54584	3.46111
109.941	3.46075	2.78864	3.54678	3.46178
110.004	3.4605	2.78835	3.54554	3.46067
110.06	3.46056	2.78805	3.54643	3.46137
110.117	3.46035	2.78775	3.54525	3.46029
110.179	3.46038	2.78742	3.54606	3.461
110.239	3.4602	2.78711	3.54498	3.45997
110.294	3.46024	2.78679	3.54572	3.46059
110.346	3.46007	2.78648	3.54477	3.45962
110.409	3.46002	2.78614	3.54535	3.4602
110.469	3.45987	2.78581	3.54451	3.45931
110.526	3.45979	2.7855	3.54492	3.45975
110.579	3.45971	2.78515	3.54425	3.45903
110.638	3.45961	2.78483	3.54453	3.45933
110.698	3.45954	2.78451	3.54402	3.45879
110.76	3.45938	2.78423	3.54413	3.459
110.812	3.45934	2.78391	3.54379	3.45862
110.873	3.45913	2.7836	3.5437	3.45863
110.933	3.45915	2.78328	3.54353	3.45841
110.993	3.45893	2.78294	3.54326	3.4582
111.052	3.45897	2.78263	3.54327	3.45818
111.109	3.45875	2.7823	3.54282	3.45783
111.165	3.45882	2.782	3.54305	3.45794
111.222	3.45858	2.78165	3.54242	3.45744
111.279	3.45868	2.78127	3.54281	3.45768
111.34	3.45844	2.78088	3.54198	3.45702
111.395	3.45857	2.78051	3.54251	3.45745
111.456	3.45831	2.78016	3.54159	3.45669
111.515	3.45842	2.77984	3.54228	3.45722
111.571	3.45813	2.7795	3.54121	3.45636
111.632	3.45825	2.77914	3.54201	3.457
111.696	3.45795	2.77881	3.54085	3.45609
111.748	3.45804	2.77847	3.5417	3.45677
111.805	3.45775	2.77813	3.54043	3.45575
111.864	3.45787	2.77782	3.54132	3.45646
111.922	3.45758	2.77749	3.54006	3.45545
111.978	3.45766	2.77716	3.54101	3.45616
112.036	3.45737	2.77683	3.53967	3.45518
112.096	3.45745	2.77648	3.5406	3.45588
112.156	3.45722	2.77614	3.5393	3.45496
112.213	3.45725	2.77579	3.54021	3.45555
112.272	3.45705	2.77542	3.53898	3.45473
112.329	3.45707	2.77504	3.53984	3.45522
112.388	3.45689	2.77467	3.53871	3.45456
112.445	3.45683	2.77429	3.53951	3.45495
112.505	3.45669	2.77391	3.53841	3.45443
112.561	3.45663	2.77353	3.53907	3.45461
112.62	3.45658	2.77312	3.53816	3.45425
112.678	3.45647	2.77272	3.5387	3.4543
112.738	3.45642	2.77234	3.53791	3.45415
112.795	3.45629	2.77196	3.53829	3.45403
112.851	3.4563	2.77158	3.53761	3.454
112.911	3.45611	2.77118	3.53784	3.45372
112.963	3.45615	2.77076	3.53732	3.45393
113.02	3.45592	2.77039	3.53735	3.45344
113.079	3.45594	2.77001	3.53705	3.45376
113.139	3.45567	2.76962	3.53694	3.45316
113.199	3.45576	2.76925	3.53677	3.45364
113.257	3.45544	2.76886	3.53649	3.45289
113.311	3.45553	2.76848	3.53647	3.45348
113.367	3.45519	2.76813	3.53604	3.45266
113.428	3.4553	2.76776	3.53618	3.45334
113.495	3.45497	2.7674	3.53565	3.45241
113.549	3.45509	2.76705	3.53592	3.45311
113.614	3.45477	2.76662	3.53526	3.45217
113.665	3.45493	2.76623	3.53562	3.45292
113.729	3.45464	2.76583	3.53484	3.45198
113.784	3.45471	2.76542	3.53531	3.45272
113.845	3.45439	2.76503	3.53444	3.45182
113.9	3.45448	2.76464	3.53501	3.45249
113.961	3.45422	2.76419	3.53402	3.45163
114.017	3.45428	2.76378	3.53464	3.45228
114.078	3.45401	2.76336	3.5336	3.45158
114.133	3.45399	2.76294	3.53428	3.45211
114.196	3.45377	2.76256	3.53322	3.45148
114.25	3.45374	2.76217	3.53394	3.45188
114.308	3.45352	2.76177	3.53284	3.45136
114.37	3.45346	2.76136	3.53358	3.45159
114.427	3.45335	2.76095	3.53245	3.45121
114.485	3.45326	2.76052	3.5332	3.45128
114.541	3.45314	2.7601	3.53214	3.45107
114.604	3.453	2.75967	3.53285	3.451
114.66	3.45293	2.75923	3.53173	3.45092
114.713	3.45279	2.75882	3.53239	3.45071
114.773	3.45275	2.75839	3.53132	3.45078
114.829	3.45255	2.75793	3.53198	3.45043
114.89	3.45253	2.7575	3.53098	3.45068
114.948	3.4523	2.75709	3.53154	3.45018
115.005	3.45233	2.75667	3.53061	3.45056
115.067	3.45208	2.75624	3.53111	3.44997
115.125	3.45213	2.7558	3.53024	3.45045
115.186	3.45186	2.75536	3.53069	3.44974
115.242	3.45195	2.75493	3.52993	3.45032
115.301	3.45163	2.75446	3.53029	3.44953
115.356	3.45175	2.75401	3.5296	3.45019
115.419	3.45143	2.75358	3.52981	3.44937
115.477	3.45156	2.75312	3.52924	3.45005
115.536	3.45125	2.75267	3.5294	3.4492
115.59	3.45134	2.75223	3.52893	3.44994
115.652	3.45103	2.75176	3.52897	3.44907
115.711	3.45113	2.75133	3.5286	3.44979
115.77	3.4508	2.7509	3.52854	3.44895
115.828	3.45087	2.75047	3.52829	3.4496
115.886	3.45057	2.75006	3.52811	3.44879
115.944	3.45063	2.74962	3.52796	3.4494
116.001	3.45034	2.74917	3.52768	3.44867
116.057	3.45036	2.7487	3.52762	3.44921
116.118	3.45011	2.74822	3.5272	3.4486
116.172	3.45009	2.74773	3.52725	3.44902
116.235	3.44985	2.74729	3.52674	3.44849
116.288	3.44979	2.74682	3.52686	3.44878
116.347	3.4496	2.74635	3.52623	3.4484
116.399	3.44952	2.74585	3.52645	3.44856
116.461	3.44937	2.74536	3.52577	3.44833
116.517	3.44923	2.74487	3.5261	3.44836
116.582	3.44912	2.74438	3.52529	3.44826
116.639	3.44895	2.74392	3.52569	3.44816
116.698	3.44884	2.74342	3.52481	3.44824
116.749	3.44865	2.74292	3.5253	3.44797
116.81	3.44863	2.7424	3.52431	3.44821
116.867	3.44841	2.74187	3.52488	3.44783
116.929	3.44837	2.74135	3.52387	3.44818
116.99	3.44809	2.74088	3.52449	3.44765
117.048	3.44812	2.74035	3.52338	3.44813
117.106	3.44783	2.73985	3.52406	3.4475
117.167	3.44788	2.73935	3.52298	3.44805
117.224	3.44758	2.73887	3.5237	3.44727
117.282	3.44767	2.7384	3.52258	3.44789
117.341	3.44736	2.73789	3.52327	3.44706
117.4	3.44744	2.73741	3.52215	3.44777
117.457	3.44709	2.73692	3.52284	3.4469
117.516	3.44719	2.73644	3.52171	3.44765
117.573	3.44685	2.73593	3.52237	3.4468
117.632	3.44694	2.73545	3.52127	3.44752
117.688	3.44662	2.73493	3.52187	3.44667
117.747	3.44673	2.73441	3.52079	3.4474
117.804	3.4464	2.73388	3.52133	3.44663
117.862	3.44642	2.73333	3.52033	3.44729
117.919	3.44612	2.73282	3.52083	3.44657
117.983	3.44612	2.7323	3.51993	3.44711
118.039	3.44579	2.73179	3.52034	3.44649
118.1	3.44576	2.73126	3.51954	3.44695
118.153	3.44554	2.73074	3.51981	3.44642
118.21	3.44547	2.73019	3.51913	3.44679
118.274	3.44523	2.72966	3.51933	3.44637
118.332	3.44512	2.72914	3.51875	3.44658
118.39	3.44493	2.7286	3.51882	3.44627
118.448	3.44481	2.72809	3.51837	3.44637
118.506	3.44465	2.72755	3.5183	3.44622
118.565	3.4445	2.72701	3.51796	3.44617
118.625	3.44446	2.72648	3.51779	3.44614
118.681	3.44426	2.72592	3.51756	3.44597
118.739	3.44419	2.72533	3.51729	3.44608
118.8	3.44397	2.72479	3.51719	3.44575
118.858	3.44396	2.72425	3.51678	3.44602
118.916	3.44366	2.72367	3.51679	3.44558
118.971	3.44368	2.72312	3.51626	3.44598
119.03	3.44336	2.72255	3.51638	3.44545
119.088	3.44342	2.72199	3.51576	3.44591
119.146	3.44308	2.72143	3.51597	3.44533
119.204	3.44313	2.72083	3.51522	3.44587
119.263	3.44275	2.72026	3.51554	3.44518
119.317	3.44282	2.7197	3.51472	3.4458
119.379	3.44242	2.7191	3.51512	3.44505
119.438	3.44249	2.71851	3.5142	3.44565
119.492	3.44212	2.71793	3.51466	3.44491
119.556	3.44226	2.71736	3.51365	3.44556
119.613	3.4419	2.71678	3.51415	3.44477
119.671	3.44197	2.71619	3.51311	3.44549
119.726	3.44158	2.71559	3.51368	3.4447
119.784	3.44162	2.715	3.51259	3.44535
119.844	3.44133	2.71438	3.51317	3.44461
119.903	3.44135	2.71378	3.51204	3.44521
119.96	3.44107	2.71317	3.51264	3.44452
120.02	3.44103	2.71257	3.5115	3.4451
120.081	3.4408	2.71196	3.5121	3.44447
120.141	3.44064	2.71135	3.51098	3.44498
120.196	3.44044	2.71075	3.51157	3.44444
120.26	3.44028	2.71013	3.51045	3.44478
120.314	3.44017	2.70951	3.51105	3.4443
120.373	3.43998	2.70891	3.51001	3.44463
120.43	3.4399	2.70832	3.51054	3.44432
120.489	3.43964	2.70772	3.50949	3.44453
120.544	3.43959	2.70714	3.50995	3.44433
120.611	3.43933	2.70651	3.50898	3.44445
120.667	3.43932	2.70588	3.50939	3.44435
120.727	3.43903	2.70525	3.5085	3.44433
120.784	3.43905	2.70461	3.50885	3.44432
120.843	3.43869	2.70397	3.508	3.44422
120.903	3.43874	2.70336	3.50823	3.44436
120.959	3.43836	2.70272	3.50744	3.44406
121.016	3.43842	2.70207	3.50759	3.44428
121.072	3.43804	2.70142	3.50695	3.4439
121.129	3.43812	2.70075	3.50701	3.44422
121.19	3.43769	2.70009	3.50644	3.44376
121.249	3.43772	2.69944	3.50644	3.44418
121.309	3.43729	2.69877	3.50595	3.44361
121.369	3.43735	2.69813	3.50586	3.44414
121.425	3.43694	2.69748	3.50547	3.44349
121.484	3.43696	2.69681	3.50524	3.44407
121.54	3.43662	2.69614	3.50494	3.4434
121.603	3.43662	2.69547	3.50463	3.44403
121.659	3.43629	2.6948	3.50444	3.44328
121.713	3.43623	2.69413	3.50406	3.44391
121.772	3.43594	2.69347	3.50396	3.44314
121.832	3.43587	2.6928	3.50346	3.44382
121.894	3.43566	2.69213	3.50345	3.44306
121.951	3.43551	2.69143	3.50283	3.44372
122.005	3.43533	2.69074	3.5029	3.44298
122.066	3.43513	2.69003	3.50223	3.44359
122.125	3.43496	2.68933	3.50241	3.44287
122.183	3.43468	2.68865	3.50166	3.44346
122.24	3.43457	2.68795	3.50188	3.44289
122.304	3.4343	2.68725	3.50103	3.44342
122.358	3.43425	2.68656	3.50133	3.44288
122.418	3.43392	2.68585	3.50041	3.44331
122.477	3.43386	2.68512	3.50075	3.44282
122.532	3.4335	2.6844	3.4998	3.44317
122.587	3.43353	2.68368	3.50019	3.44283
122.647	3.43314	2.68299	3.49915	3.44312
122.707	3.43319	2.68229	3.49956	3.44285
122.766	3.4328	2.68158	3.49849	3.44301
122.828	3.43282	2.68086	3.49894	3.44283
122.883	3.43238	2.68014	3.49786	3.44292
122.941	3.43243	2.67941	3.49833	3.44279
122.998	3.43203	2.67868	3.49725	3.44274
123.058	3.4321	2.67794	3.49774	3.44278
123.118	3.4317	2.67719	3.49661	3.44262
123.176	3.43171	2.67644	3.4971	3.44271
123.233	3.43132	2.67564	3.49599	3.44242
123.292	3.43132	2.67488	3.49648	3.44266
123.353	3.43094	2.67409	3.49537	3.44227
123.412	3.4309	2.67333	3.49579	3.44258
123.464	3.43059	2.67256	3.49471	3.4421
123.528	3.43049	2.67179	3.49512	3.4426
123.582	3.43023	2.67104	3.49409	3.44204
123.643	3.43009	2.6703	3.49444	3.44251
123.699	3.42986	2.66957	3.49347	3.44191
123.76	3.42969	2.66882	3.49377	3.44249
123.816	3.42951	2.66811	3.49286	3.44182
123.876	3.42925	2.66735	3.49309	3.44243
123.936	3.42915	2.66657	3.49223	3.44172
123.994	3.42885	2.66582	3.49244	3.44236
124.053	3.42877	2.66503	3.49169	3.44162
124.111	3.42842	2.66424	3.49174	3.44222
124.173	3.42838	2.66344	3.49102	3.44146
124.23	3.42801	2.66266	3.491	3.4421
124.285	3.42796	2.66186	3.4904	3.44136
124.342	3.42756	2.66107	3.49029	3.44198
124.397	3.42755	2.66023	3.48978	3.4413
124.458	3.42714	2.65945	3.48955	3.44192
124.521	3.42713	2.65866	3.48916	3.4413
124.58	3.42671	2.65785	3.48883	3.44186
124.637	3.42673	2.65706	3.48847	3.44131
124.701	3.4263	2.65628	3.48807	3.4418
124.754	3.42627	2.65547	3.48787	3.44135
124.807	3.42583	2.65464	3.48731	3.4418
124.864	3.42583	2.65381	3.48717	3.44139
124.926	3.42541	2.65297	3.48652	3.44167
124.979	3.42539	2.65216	3.4865	3.44137
125.043	3.42501	2.65134	3.48578	3.44154
125.103	3.42497	2.65052	3.48583	3.44134
125.164	3.42461	2.6497	3.48501	3.44138
125.225	3.42452	2.64884	3.48517	3.4413
125.279	3.4242	2.648	3.48427	3.4412
125.34	3.42408	2.64717	3.48451	3.44122
125.399	3.42381	2.64633	3.48353	3.441
125.458	3.42361	2.64548	3.48385	3.44122
125.512	3.42338	2.64463	3.48283	3.44089
125.573	3.42313	2.64379	3.48319	3.4412
125.635	3.42292	2.64292	3.48211	3.44074
125.692	3.42262	2.64205	3.48252	3.44114
125.753	3.42249	2.64115	3.48135	3.44055
125.802	3.42215	2.6403	3.48178	3.44112
125.861	3.42207	2.6394	3.48058	3.44047
125.925	3.4217	2.6385	3.48099	3.44112
125.976	3.42163	2.63764	3.47979	3.4404
126.037	3.42125	2.63677	3.48022	3.44109
126.096	3.42122	2.63589	3.47898	3.44032
126.152	3.42081	2.63497	3.47939	3.44103
126.211	3.42081	2.63404	3.47818	3.44021
126.27	3.42036	2.63314	3.47859	3.44098
126.331	3.42035	2.63227	3.47741	3.4402
126.393	3.41987	2.63137	3.47777	3.4409
126.45	3.41985	2.63044	3.47665	3.44013
126.508	3.41937	2.62952	3.47702	3.44084
126.566	3.41935	2.62857	3.47591	3.4401
126.624	3.41887	2.62761	3.4762	3.44075
126.68	3.41882	2.6267	3.47519	3.44012
126.737	3.41839	2.62578	3.47543	3.44068
126.797	3.41834	2.62484	3.47445	3.44012
126.854	3.41795	2.62387	3.47463	3.44057
126.909	3.41782	2.6229	3.47378	3.44015
126.968	3.41748	2.62196	3.47389	3.44049
127.028	3.41733	2.62102	3.47305	3.44014
127.085	3.41703	2.62007	3.47302	3.44033
127.143	3.41685	2.61913	3.47231	3.44013
127.2	3.41658	2.61817	3.4722	3.44018
127.254	3.41635	2.6172	3.47153	3.44007
127.318	3.41613	2.61622	3.47134	3.44
127.376	3.41582	2.61527	3.47079	3.44008
127.44	3.41566	2.61434	3.47047	3.43987
127.495	3.41536	2.61338	3.46997	3.44005
127.554	3.41524	2.6124	3.46956	3.43969
127.608	3.41483	2.61143	3.46918	3.44007
127.671	3.41472	2.61047	3.46866	3.43959
127.721	3.41428	2.60951	3.46838	3.44004
127.783	3.4142	2.60852	3.46773	3.43945
127.837	3.41373	2.60755	3.46758	3.44002
127.894	3.41368	2.60654	3.46678	3.43935
127.951	3.41317	2.60553	3.46672	3.44
128.015	3.41308	2.6045	3.46582	3.43927
128.076	3.41254	2.60348	3.46588	3.43997
128.134	3.41251	2.60244	3.46486	3.43921
128.193	3.41201	2.60139	3.46505	3.43991
128.246	3.41196	2.60031	3.46395	3.43911
128.305	3.41148	2.59925	3.46424	3.43983
128.368	3.41143	2.59819	3.46302	3.43905
128.422	3.41095	2.59713	3.46338	3.43978
128.484	3.41085	2.59609	3.46209	3.43902
128.538	3.41045	2.59506	3.46253	3.43969
128.597	3.41036	2.59401	3.4612	3.43896
128.652	3.41001	2.59297	3.4617	3.43956
128.715	3.40983	2.5919	3.46027	3.43891
128.768	3.40952	2.59085	3.46078	3.43945
128.829	3.40928	2.5898	3.45934	3.43892
128.885	3.40903	2.58873	3.45984	3.43939
128.947	3.40873	2.58769	3.45843	3.43896
129.004	3.40853	2.58662	3.45893	3.43928
129.062	3.40817	2.58553	3.45753	3.43898
129.12	3.40799	2.58446	3.45797	3.43915
129.176	3.40757	2.58337	3.45658	3.43898
129.232	3.40742	2.58225	3.45692	3.43907
129.294	3.40697	2.58117	3.45563	3.43904
129.351	3.40687	2.58006	3.45591	3.43896
129.407	3.40638	2.57899	3.45472	3.43904
129.467	3.40629	2.57789	3.45493	3.4388
129.528	3.40578	2.57675	3.45383	3.439
129.585	3.40571	2.57563	3.45393	3.43864
129.648	3.40517	2.57453	3.45291	3.43899
129.701	3.40513	2.5734	3.45287	3.43851
129.762	3.40458	2.5723	3.452	3.43896
129.818	3.40449	2.57118	3.45187	3.43833
129.875	3.40394	2.57007	3.45112	3.43891
129.937	3.40385	2.5689	3.45083	3.43823
129.99	3.40335	2.56774	3.45019	3.43888
130.044	3.40324	2.56658	3.44977	3.4381
130.108	3.40277	2.56545	3.44927	3.43882
130.165	3.40258	2.56429	3.44869	3.43803
130.224	3.40219	2.56312	3.44829	3.43874
130.282	3.40196	2.56196	3.44761	3.43794
130.345	3.40159	2.56077	3.44736	3.43868
130.402	3.4013	2.5596	3.44654	3.43793
130.461	3.40102	2.55841	3.44643	3.43863
130.52	3.4007	2.55726	3.44552	3.43785
130.575	3.40046	2.55607	3.44547	3.4385
130.635	3.40004	2.55489	3.44438	3.43783
130.693	3.39985	2.5537	3.44445	3.43843
130.75	3.3994	2.5525	3.44328	3.43783
130.805	3.39925	2.5513	3.4435	3.43834
130.868	3.39873	2.55009	3.44223	3.43781
130.928	3.39865	2.54887	3.44249	3.43822
130.982	3.39812	2.54762	3.44116	3.43776
131.045	3.39802	2.54638	3.44146	3.43803
131.101	3.39742	2.54519	3.44005	3.43773
131.157	3.39734	2.54395	3.44045	3.43793
131.211	3.39676	2.54271	3.43899	3.43777
131.272	3.39672	2.54145	3.43939	3.43779
131.327	3.39616	2.54022	3.43788	3.43771
131.389	3.39608	2.53896	3.4383	3.43761
131.444	3.39555	2.5377	3.43682	3.4377
131.502	3.39542	2.53646	3.4372	3.43748
131.559	3.39493	2.53521	3.43569	3.4377
131.62	3.39478	2.53395	3.43603	3.43735
131.68	3.39433	2.53266	3.43461	3.43768
131.739	3.39411	2.53137	3.43492	3.43723
131.799	3.39371	2.53011	3.43355	3.43764
131.855	3.39341	2.52883	3.43377	3.4371
131.916	3.39307	2.52754	3.43252	3.43763
131.974	3.39269	2.52625	3.4326	3.43703
132.033	3.39241	2.52497	3.43139	3.43762
132.092	3.39198	2.52365	3.4314	3.43693
132.151	3.39177	2.52233	3.4303	3.43757
132.208	3.39127	2.52102	3.43021	3.43684
132.266	3.39112	2.51973	3.42916	3.43751
132.325	3.39059	2.51841	3.42894	3.43672
132.378	3.39048	2.51708	3.42806	3.4374
132.439	3.38988	2.51576	3.42773	3.43662
132.496	3.38978	2.51443	3.42692	3.43734
132.555	3.38919	2.51309	3.42651	3.43656
132.61	3.38909	2.51169	3.42585	3.43723
132.669	3.38848	2.51035	3.4253	3.43653
132.727	3.38836	2.50901	3.42474	3.43712
132.784	3.38774	2.50767	3.42407	3.43646
132.84	3.38759	2.50628	3.42361	3.43702
132.901	3.387	2.50491	3.42282	3.43645
132.959	3.38683	2.50354	3.42245	3.43695
133.018	3.38631	2.50219	3.42157	3.43646
133.075	3.38608	2.5008	3.42133	3.43678
133.134	3.38558	2.49942	3.4203	3.43639
133.193	3.38531	2.49804	3.42013	3.43662
133.25	3.38489	2.49663	3.419	3.43636
133.306	3.38456	2.4952	3.41893	3.43647
133.366	3.3842	2.49377	3.41774	3.43637
133.419	3.38382	2.49235	3.41768	3.43635
133.476	3.38351	2.49097	3.4164	3.43641
133.54	3.38304	2.48954	3.41643	3.43621
133.601	3.38279	2.48805	3.4151	3.43638
133.659	3.3823	2.48661	3.41517	3.43609
133.711	3.38209	2.48514	3.41382	3.43641
133.771	3.38151	2.48368	3.4139	3.43595
133.836	3.38136	2.48224	3.41254	3.43639
133.891	3.38075	2.48076	3.41266	3.43583
133.948	3.38064	2.4793	3.41123	3.43636
134.005	3.37999	2.47782	3.41141	3.4357
134.07	3.37987	2.47634	3.40999	3.4363
134.122	3.37924	2.47486	3.41013	3.43558
134.18	3.37909	2.47343	3.40872	3.43627
134.238	3.37844	2.47194	3.40885	3.43552
134.3	3.37829	2.47047	3.40741	3.43621
134.358	3.3777	2.46899	3.40753	3.43544
134.42	3.37747	2.4675	3.40612	3.43626
134.476	3.37691	2.46602	3.40621	3.43548
134.538	3.37664	2.46452	3.40486	3.43612
134.597	3.37611	2.46301	3.40492	3.43534
134.653	3.37579	2.46146	3.40355	3.436
134.707	3.37536	2.45991	3.40351	3.43532
134.769	3.37498	2.45833	3.4022	3.43594
134.824	3.37459	2.4568	3.40214	3.43514
134.886	3.37413	2.45525	3.4009	3.4358
134.944	3.37377	2.4537	3.40074	3.43528
135.002	3.37328	2.45213	3.39954	3.43567
135.056	3.37303	2.45056	3.39929	3.43517
135.116	3.37245	2.44901	3.39816	3.43561
135.175	3.37224	2.44745	3.3978	3.43525
135.229	3.37159	2.44586	3.39678	3.43553
135.285	3.37138	2.44432	3.3964	3.43526
135.346	3.37071	2.44273	3.39548	3.43535
135.406	3.37056	2.44112	3.39493	3.43539
135.468	3.36988	2.43953	3.39405	3.43528
135.522	3.36973	2.43792	3.39342	3.43529
135.582	3.36903	2.43634	3.39266	3.43506
135.642	3.36883	2.43474	3.39192	3.43529
135.697	3.36815	2.43307	3.39125	3.43493
135.75	3.36793	2.43145	3.39046	3.43528
135.812	3.36731	2.42983	3.38988	3.43476
135.87	3.36706	2.42819	3.38897	3.43518
135.93	3.36647	2.42657	3.38842	3.4346
135.986	3.36613	2.42493	3.38746	3.43514
136.046	3.36561	2.42324	3.38704	3.43446
136.107	3.36521	2.42158	3.38598	3.43507
136.167	3.36477	2.41991	3.38559	3.43432
136.219	3.36429	2.41825	3.38452	3.435
136.284	3.36392	2.41661	3.38416	3.43425
136.337	3.36337	2.41494	3.38294	3.43495
136.397	3.36305	2.41327	3.38263	3.43419
136.457	3.36242	2.41155	3.38135	3.43493
136.515	3.36218	2.40987	3.38109	3.43415
136.572	3.36153	2.40819	3.37976	3.43486
136.633	3.3613	2.40652	3.37952	3.43408
136.691	3.3606	2.4048	3.37818	3.43475
136.75	3.36042	2.40305	3.37801	3.43405
136.811	3.35972	2.40133	3.37659	3.43468
136.868	3.35951	2.39958	3.37645	3.43399
136.926	3.35879	2.39783	3.37501	3.43452
136.981	3.35857	2.39606	3.37491	3.43394
137.044	3.3579	2.3943	3.37343	3.43441
137.101	3.35763	2.39256	3.3733	3.43393
137.16	3.35693	2.3908	3.37182	3.4343
137.218	3.35664	2.38903	3.37173	3.43396
137.271	3.356	2.38722	3.37023	3.43419
137.333	3.35562	2.38545	3.37013	3.43397
137.391	3.35505	2.38366	3.36865	3.43405
137.446	3.35464	2.38191	3.36852	3.43399
137.508	3.35412	2.38011	3.36705	3.43399
137.564	3.35362	2.37833	3.36688	3.434
137.627	3.35316	2.37655	3.36544	3.43381
137.683	3.35259	2.37473	3.36528	3.43395
137.744	3.35222	2.37294	3.36384	3.43364
137.8	3.35157	2.37113	3.36361	3.4339
137.864	3.35126	2.36936	3.36219	3.43348
137.915	3.3506	2.36755	3.3619	3.43384
137.976	3.3503	2.36572	3.36052	3.43333
138.032	3.34955	2.36385	3.36022	3.43378
138.089	3.3493	2.36201	3.35888	3.43314
138.152	3.34854	2.36016	3.35853	3.43371
138.21	3.34828	2.35829	3.35722	3.43305
138.268	3.34753	2.35641	3.35678	3.43371
138.324	3.34728	2.35453	3.35554	3.43294
138.38	3.34656	2.35267	3.35504	3.43362
138.435	3.3463	2.35076	3.35382	3.43285
138.495	3.34557	2.34887	3.35326	3.43357
138.554	3.34525	2.347	3.35208	3.43278
138.616	3.34457	2.34512	3.35149	3.43348
138.67	3.34419	2.34323	3.35041	3.43272
138.73	3.34358	2.34135	3.34974	3.4334
138.785	3.34317	2.33947	3.34871	3.43264
138.841	3.34261	2.33756	3.34796	3.43329
138.899	3.34208	2.33567	3.347	3.43259
138.964	3.34155	2.3337	3.34617	3.43317
139.018	3.34097	2.33179	3.34526	3.43254
139.077	3.3405	2.32987	3.34437	3.43306
139.138	3.33986	2.32794	3.34355	3.43254
139.192	3.33948	2.32601	3.34251	3.43295
139.254	3.33879	2.32408	3.34167	3.43251
139.314	3.33845	2.32209	3.34056	3.43279
139.377	3.33766	2.32012	3.33984	3.43244
139.435	3.33735	2.31814	3.33868	3.43261
139.487	3.33654	2.31614	3.33802	3.43242
139.546	3.33627	2.31418	3.33677	3.43248
139.606	3.33546	2.31219	3.33618	3.43242
139.661	3.33516	2.31019	3.33485	3.43233
139.717	3.33435	2.30815	3.33429	3.43237
139.78	3.33406	2.30611	3.33291	3.43219
139.834	3.33327	2.30408	3.33248	3.43238
139.892	3.33291	2.30206	3.33102	3.43209
139.955	3.33219	2.30001	3.33059	3.43241
140.011	3.33177	2.298	3.32906	3.43201
140.071	3.33109	2.29598	3.32867	3.43242
140.132	3.33061	2.29397	3.32714	3.43189
140.186	3.32998	2.29196	3.3268	3.43235
140.246	3.32944	2.28993	3.32518	3.43178
140.303	3.3289	2.28791	3.32487	3.43233
140.365	3.32827	2.28589	3.32321	3.43166
140.421	3.32776	2.28385	3.32289	3.43227
140.476	3.32711	2.28181	3.32118	3.43157
140.541	3.32667	2.27977	3.32095	3.43218
140.6	3.32593	2.2777	3.31926	3.43142
140.657	3.32555	2.27562	3.31899	3.43205
140.715	3.32476	2.27353	3.31723	3.4313
140.773	3.32437	2.27141	3.31696	3.43195
140.827	3.32355	2.2693	3.31522	3.4312
140.883	3.32321	2.26719	3.31494	3.43185
140.941	3.32239	2.26505	3.31322	3.43118
140.999	3.32205	2.26291	3.31295	3.43178
141.06	3.32111	2.26077	3.31124	3.4311
141.116	3.32063	2.25865	3.31089	3.4317
141.179	3.31965	2.25651	3.30919	3.4311
141.236	3.31909	2.25437	3.3088	3.43159
141.295	3.31816	2.25222	3.30718	3.43107
141.352	3.3176	2.25008	3.3067	3.43149
141.413	3.31671	2.24792	3.30509	3.43107
141.473	3.31604	2.24577	3.30457	3.43138
141.533	3.31518	2.24362	3.30299	3.43098
141.586	3.31446	2.24147	3.30237	3.4312
141.644	3.31377	2.23931	3.30088	3.43095
141.703	3.31309	2.23711	3.30016	3.43105
141.76	3.31253	2.23493	3.29871	3.43091
141.818	3.31182	2.23275	3.29796	3.43097
141.875	3.3113	2.23057	3.29654	3.43095
141.937	3.3105	2.22836	3.29569	3.43084
141.994	3.31002	2.22616	3.29438	3.43087
142.052	3.30918	2.22394	3.29344	3.43067
142.113	3.30878	2.2217	3.29223	3.43087
142.172	3.30792	2.21948	3.2912	3.43055
142.228	3.3075	2.21725	3.29006	3.43085
142.286	3.30661	2.21502	3.28893	3.43041
142.346	3.30622	2.21277	3.28789	3.43082
142.404	3.30536	2.2105	3.28662	3.43028
142.464	3.30498	2.20825	3.28569	3.43077
142.52	3.3041	2.20599	3.28434	3.43018
142.578	3.30366	2.20373	3.28349	3.43076
142.636	3.30279	2.2015	3.28201	3.43011
142.695	3.30229	2.19923	3.2812	3.43074
142.752	3.30146	2.19697	3.27963	3.43002
142.811	3.30094	2.1947	3.27892	3.43063
142.871	3.30018	2.19244	3.27727	3.42988
142.93	3.29957	2.19014	3.27666	3.43054
142.988	3.29887	2.18788	3.2749	3.42978
143.049	3.2982	2.1856	3.27435	3.43043
143.105	3.29757	2.18328	3.27253	3.42964
143.165	3.29683	2.18097	3.27204	3.43029
143.224	3.29628	2.17869	3.27018	3.42953
143.281	3.29548	2.17637	3.26976	3.4301
143.339	3.29498	2.17406	3.26779	3.42945
[truncated: 9,493 more rows]

## Sheet: Fig. 6a
Wavelength (nm)	PL Intensity (a.u.)
	99% H2O	90	80	70	60	50	40	30	20	10	THF
390	5317.24	7099.72	4155.56	5049.05	3460.68	244.739	316.669	330.841	269.826	273.659	655.652
391	5380	7612.37	4518.9	5462.89	3555.74	285.471	282.653	377.669	307.087	326.626	843.767
392	5701.79	7978.8	4486.15	5524.34	3737.28	322.891	372.738	416.729	362.963	378.958	1032.97
393	5758.98	8185.38	4753.22	5591.02	3964.7	363.224	372.498	516.845	430.789	422.802	1232.39
394	5872.78	8479.97	4904.64	5919.88	4134.88	481.281	462.99	531.274	492.771	549.491	1549.93
395	5944.49	8638.37	5070.48	5934.29	4309.09	527.485	565.059	672.803	672.701	664.62	2021.02
396	6002.18	8738.58	5503.72	6022.86	4652	646.534	697.221	909.098	761.629	855.121	2411.14
397	6051.64	9047.57	5377.27	6329.84	4955.32	780.828	845.091	954.794	916.576	1044.53	2999.27
398	6123.51	9239.04	5810.14	6471.1	5053.46	942.408	1085.95	1216.52	1165.72	1315.66	3761.5
399	6117.34	9226.59	5986.5	6544.5	5637.56	1137.58	1226.63	1504.37	1489.17	1546.61	4271.89
400	6151.84	9546.4	6302.98	6796.04	5979.97	1253.29	1430.1	1740.81	1656.39	1889.84	5103.02
401	6087.51	9855.68	6368.82	6751.79	6378.33	1549.3	1692.59	2190.13	2077.27	2253.56	6120.86
402	6428.93	9832	6704.3	7050.95	6875.18	1762.8	2043.13	2381.53	2477.34	2662.43	6814.64
403	6385.94	10130	7126.51	7350.18	7451.91	2197.19	2374.74	3051.43	2975.5	3044.93	7933.47
404	6640.86	10791.4	7838.85	7639.59	8299.78	2571.08	2830.39	3430.4	3383.68	3625.28	8742.94
405	6809.46	10799.6	8463.56	7675.3	8734.25	2940.11	3465.21	3904.83	3896.05	4136.1	9704.43
406	6888.05	11310.7	8659.49	7993.57	9457.6	3346.58	3785.72	4505.65	4348.3	4592.24	10533.9
407	7219.4	12073.9	9010.65	8342.71	10369	3654.81	4093.32	4912.91	4800.72	5091	11369.3
408	7437.01	12595.3	9792.21	8523.84	11022.9	4094.7	4577.08	5265.25	5211.87	5627.41	12002.6
409	7796.01	12504.3	10081.5	8950.2	11591.9	4436.53	5082.27	5883.23	5632.89	5845.44	12343.9
410	8213.04	12964.4	10610.5	9118.73	11853.7	4892.76	5427.37	6033.78	5733.22	6249.95	12579.8
411	8646.13	13238.7	11038.7	9243.16	12268.6	5073.05	5593.12	6275.74	6149.47	6419.67	12720
412	8897.85	13857.2	11427.4	9831.39	12622.4	5146.67	5875.4	6516.2	6311.14	6626.29	12841.7
413	9089.97	13981.1	11710.9	9708.55	13279.2	5592.83	6078.68	6676.92	6350.89	6680.83	13039.3
414	9599.19	14398.2	11836.3	10175.1	13788.7	5917.33	6314.85	7092.29	6729	7042.47	13641.2
415	9990.78	14956.4	12604.5	10778.9	14009.5	6130.03	6647.07	7519.28	7279.03	7310.63	14002.9
416	10312.4	15309.8	13173.7	11074.2	14678.7	6560.77	7078.67	7843.37	7577.98	7774.55	15293
417	10355.4	15946.4	13169.2	11343.2	15291.4	6940.25	7567.75	8384.03	8069.95	8449.36	15841.3
418	10613	16113.1	13811.7	11335.8	15705.2	7260.64	7868.91	8881.95	8771.93	9266.69	17169.8
419	10190.4	16209.9	14137	11505.2	16309.3	7553.89	8487.25	9673.5	9306.98	10207.8	18442
420	10182	16240.9	14327	11601.1	16770.1	8316.18	9204.51	10481.2	10481.4	11067.5	20127.8
421	9772.44	16368.2	14824.5	11793.9	17194.7	8625.52	10012.3	11092.9	11110	11888.7	22161.1
422	9623.53	16245.9	15286.7	12051.3	17732.5	9270.44	10765.3	12135	12368.8	12697.3	24214.7
423	9462.53	16832.6	15822.7	12336.2	18693.1	9970.42	11448.8	12836.5	13211.6	14170.5	25721.1
424	9356.7	17287.1	16780.5	12558.1	19772.1	10669.9	12081.3	14319.5	14663.9	15603.4	27800.5
425	9307.35	17706.9	17625.1	12932.6	21289.2	11527.6	13425.1	15383.5	15964.5	17075.4	30184.2
426	9604.8	18551	18727.6	13805.4	22528.9	12553.2	14495.6	16676.5	17493.4	18457.8	32523.9
427	10184.2	19529	19666.4	14706.5	23867.9	13539.5	15477.5	17870.9	18662.6	20294.5	34330.3
428	10421.5	20167.6	21160.6	15630.2	25589	14433	16801.5	19200.8	20184.9	21661.1	35669.6
429	10900.8	21759.4	22355.3	16483.1	27383.7	15574.6	17974	20657.6	21375.4	22973.5	37059.7
430	11589.5	22783.9	23774.8	17791.8	28958.7	16737	19141	21751.6	22516.2	24712.3	38736.1
431	12010.7	24700.7	26113.6	19214.6	31351.9	17641.1	20486.9	23371.3	24003	25979.2	40178.9
432	12663.5	26780.3	28183.1	21092.7	33435.7	18440.5	21170.6	24278	25407.4	27106.6	40933.5
433	13459.3	29531.6	30480.7	23203.4	36388.7	19549.3	22173.5	25260.2	25953.7	28306.2	41524.3
434	14706.2	32448.7	33249	25844.4	39512.7	20588.7	23063.1	25929.2	27107.3	28996.3	41607.6
435	15972.7	35399	36237.3	28579.7	42287.3	21062.2	24077.7	26858.6	27912.5	29547.8	42236.5
436	17268.5	39522.1	39689.2	31855.5	46285.5	21679.4	24572.2	27590.4	28603.2	30440.6	41614.7
437	19009.1	44123.9	44515.3	35953.1	50178.6	22239.9	24934.8	28778.6	29269.4	30668.2	41861.5
438	21320.9	49830.8	49767.5	41003.6	54944.7	22626	25326.9	28520.1	29618.2	31038.1	41750.2
439	23751.3	55856.3	55930.3	46663.5	61058	23550.5	25911.6	29193.3	29639.5	31363.5	41770.8
440	26584.2	63725.6	63217.4	53273.3	67573.2	24337.8	26374.5	29335.4	30336.4	31690.4	41468.2
441	29448.3	72103.6	71340.8	61457.1	74483.4	24398.2	26710.7	29425.4	30476.2	32133	42209.1
442	33823.2	83405.4	81670.3	70551.8	83915.1	25234.1	27355.1	29812.3	31220.6	32314.4	41946.6
443	39285.5	95124.3	92496.6	81145.4	95138.5	25660.8	27395.3	29955.1	31804.6	33103.5	42370.2
444	44421.8	108178	105915	92914.2	107044	26579.2	28043.2	30539.4	32014.6	33609.6	42458.4
445	50555.5	124113	119712	106768	120673	26887.1	28197.1	31006.8	32570.5	33566.1	43396.6
446	58631.5	140611	135456	122093	135909	28154	28903.3	31615.6	32767.4	34472.9	43883.8
447	68212.6	161880	155927	140670	155736	28847.2	29154.2	32006.4	33857.9	35014.7	45019.3
448	79226.6	184923	178634	162048	176393	29798.3	29697.5	32744.7	34403.2	36691.2	45384.9
449	90304	208381	201593	183286	197598	31065.8	30863.1	33144.1	35864.2	37012.3	45988.6
450	103237	233168	225634	206374	221506	32742.2	31568.9	34148.9	36047.4	38230.7	47133.6
451	117914	262084	253894	232842	248498	33903.8	32035.6	35160	37025.5	38632.3	47883.6
452	135471	295926	285934	264251	279535	35307.9	33130.9	36186.7	38575.7	40039.9	49334.3
453	155967	330376	322102	294751	312523	37496.9	33836.7	36653.2	39383.7	41191.9	50129.1
454	176676	365503	357706	327810	346491	39125.6	34783.2	38058.5	40177.7	42557.8	51037.9
455	200972	405225	395794	364946	383291	40463.8	35629.2	38655.7	41758.9	43779.4	51226.4
456	226772	448519	439947	404408	424950	42845.4	36994.9	40142.8	42798.6	44587.1	52688.7
457	255781	492549	481493	444736	466836	45144.8	38171.5	41017.8	43191.7	46072.6	54161.4
458	287188	539103	528180	489999	509635	47459.7	38816.1	41485.9	44512.7	46517	53761.3
459	321893	589345	576730	533007	554561	49863.8	39901.3	42986.6	46109.9	48072	54129.8
460	356619	637764	623919	579624	602295	51917.7	40879.5	43985	46766.5	48718.2	54970.5
461	393907	688178	672289	625555	647785	55110.8	41776.1	45268.7	47292.6	49814.9	55577.6
462	432332	737180	723570	672920	694154	57120.5	42837	45321.2	48311.3	50361.2	55343.8
463	472052	789108	773814	719353	740358	59622	43586.8	46333.6	49331.6	51588.1	55258.2
464	518786	845223	828706	771591	792842	61521.9	44336.2	47021.6	49784	52527.8	56051.9
465	563569	899778	879447	817410	839623	64747.6	45444	48241.9	50539.7	52772.9	55834.7
466	607790	950156	927596	867851	886307	66969.1	45249.7	48634.7	51107.3	53135.2	54920.5
467	650114	997686	974892	910672	929677	69319.8	46110.7	49390.2	51718	53671.7	55699.6
468	695274	1048110	1020760	955554	971446	71507.8	47091.1	50113.1	52391.4	54079.7	55994.2
469	739777	1095650	1067870	1002290	1013090	73765.5	47617.4	49851.9	53060.6	54717.1	55346
470	784020	1143630	1113670	1042560	1054720	75637.6	48245.6	50499	53179.6	54925.4	55769.8
471	828434	1188780	1154770	1083610	1092190	77628.7	48823.4	51013.4	53658	55389.5	55069.9
472	871216	1232240	1193140	1120630	1128440	79732.2	49858	51631.7	54098.4	55990	55809.9
473	909199	1270800	1229090	1154340	1158780	81298.9	49734.1	51824.1	54306.3	56019.3	55390.1
474	946100	1309380	1263780	1191400	1189010	83403.4	50620.4	51648.4	55133.4	56854.6	55255.8
475	989930	1349990	1300400	1222540	1219190	86181.4	50896.2	52266.9	55286.7	56703.9	55327.4
476	1026960	1388000	1332600	1255100	1247630	86891	51466.8	53356.6	55573.6	56937.5	55492.6
477	1060750	1417130	1359710	1281300	1271010	88720.8	51672.3	52909.2	56140.1	57643	55370.8
478	1092390	1448150	1388130	1310250	1295820	90539	52047.8	53646.1	55977.2	58873	55813.6
479	1128930	1483900	1415140	1332430	1316640	91735.6	52492.8	54506.4	56848.8	58038.2	55782
480	1161930	1514640	1441490	1359660	1339520	92853.4	52947	54543.5	56894.1	59150.2	55933.8
481	1191100	1544630	1464490	1382540	1360020	95228.6	53181.7	55149.2	57456.4	59151.9	56086.2
482	1225180	1571490	1485990	1402440	1377240	95797.5	53468.8	55513.4	57590.1	59651.5	56173.6
483	1249040	1598730	1509540	1426240	1393060	97393.3	53904.3	55559.1	58625.9	60343.9	56962.6
484	1275290	1626060	1527300	1447150	1411400	98100.9	54412.7	55593.6	58443.6	60603.6	56684.3
485	1303180	1650390	1548300	1466020	1426620	99143.3	54481.9	56615.6	59152.3	61321.7	56410
486	1331080	1674270	1569420	1487310	1441420	99961	54948.7	56942.5	59219.3	61140.7	56741.9
487	1355350	1696820	1585370	1506300	1455330	100853	55301.6	57086.3	59108.4	61438.7	57204.2
488	1377750	1718090	1602480	1524910	1470300	102101	55560.5	56794.7	59499.6	61624.7	57098.7
489	1402300	1741160	1621360	1542760	1482370	102742	55754.5	57224.7	59470.9	61732.7	56813.3
490	1425340	1759310	1638090	1558000	1496340	102928	55942	57596.9	60203.3	62108.7	57210.3
491	1449220	1779840	1649340	1571860	1502530	104264	56265.1	57674.9	60064.4	62092.2	57213.9
492	1468710	1797990	1661700	1581340	1516800	104750	56381.1	57750.7	60492.8	62030.1	56942.5
493	1484910	1816930	1673360	1589060	1521540	104992	56964.1	58312.6	60640.7	62407	57233
494	1503360	1828740	1687260	1598770	1532660	105750	56943.1	58406.9	60333.9	62248.2	56873.3
495	1518950	1840530	1700300	1608490	1537860	105933	56960.7	58265.4	60646	62317.2	56742.6
496	1534660	1856260	1703590	1615650	1542180	106904	56246.4	58033	60388.1	62193.1	56039.2
497	1547420	1864530	1708410	1621840	1544680	106717	56918.7	57568.2	61021	62377	56098.9
498	1558510	1875860	1713700	1626530	1546850	107072	56968.1	58388.5	60117.6	62010.6	55596.9
499	1563540	1878540	1719480	1632750	1546120	106048	56700.8	57525	60475.3	62038.9	55132.4
500	1572460	1887170	1722780	1637700	1547710	106938	56540.1	58022.1	60283.6	62030.7	54981.8
501	1579280	1889160	1723830	1640610	1547500	107356	56058.1	57783	59623.8	61718.9	54758.6
502	1584610	1890190	1719760	1640470	1545970	106630	56346.1	57645.7	58927.5	61349.5	54624.8
503	1589550	1892010	1715470	1638620	1540670	106906	55935.7	57386.5	59586	61145.6	54186.5
504	1591100	1892010	1716950	1639520	1534910	107090	56223.4	57524.2	59087.2	60435.7	53998.2
505	1591400	1893810	1712030	1641120	1531230	105873	55111.8	57018.6	58847.1	60606.3	53912.5
506	1589130	1888720	1708280	1639030	1526380	105360	55558.3	56782.7	57780.2	59837	52851.3
507	1592270	1887630	1698480	1632500	1516650	105337	55365.6	56091.4	58121.1	59550	52116.2
508	1585070	1884700	1693560	1629320	1509870	104815	54612.8	55649.5	57921	59170.3	52172.2
509	1580910	1879590	1689840	1626340	1504790	103920	54891.2	55985	57348.1	58658.5	51613.1
510	1579340	1872060	1683930	1618620	1494220	102987	53994.4	54690.2	56901.5	58065.7	51239
511	1573930	1866710	1675420	1610950	1484470	102488	54157.3	54871.3	56835.1	58047.9	50388.7
512	1568720	1860920	1664080	1603460	1476670	101674	53812.4	54745.9	55907.4	57672.9	50392
513	1559170	1848650	1656550	1596560	1469700	100231	52885.6	53660.6	55694.3	57115.4	50170.6
514	1553230	1845900	1647530	1587970	1459820	100005	52508.5	53967.7	55183.9	56600.9	49493.2
515	1544560	1836550	1639040	1580310	1446810	99881.5	51901.8	53157.5	55588.6	56433.4	48735.9
516	1536530	1829920	1627120	1568250	1437250	98575.2	51605	53003.9	54582.6	55142.9	48260.2
517	1526840	1818900	1616030	1559650	1426230	97510.4	50736.1	52193.6	53864.2	55137.5	47668.4
518	1518110	1809190	1607850	1548770	1412890	96994.3	51260.3	52037.8	53270.7	54859.5	47385.9
519	1510560	1801320	1596070	1535860	1403130	95780.5	50653.7	51612.9	52968.2	53740.4	46805.6
520	1498680	1789920	1589270	1527190	1389610	93973.1	49889	50364.8	52429.6	53498.8	45756.4
521	1486700	1781100	1574990	1511420	1376510	93936.8	49308.2	50387.2	51601	53201.4	46266.5
522	1477460	1772040	1560730	1499170	1366410	91969.9	49087.5	49273.2	50721.4	52128.1	44967.9
523	1468480	1762760	1551040	1487690	1351780	91505	48389.2	49315.5	50864.6	51748.9	44603.9
524	1455940	1751050	1536320	1477000	1338840	89746.5	48126.9	48042.4	49881.5	50415.1	43864
525	1442720	1738470	1526350	1462010	1322240	89888.7	47035	48397	49623	50167.4	43321.2
526	1434660	1733410	1512960	1449990	1310250	87727.6	47045.2	47410.3	48182.1	50074	42745.1
527	1422660	1720460	1499680	1434580	1298280	87698.5	46862.7	46978.3	47963.2	49430.5	42271.5
528	1410640	1709840	1483220	1425190	1284970	85917.1	45183.2	45872.6	47362.2	49145.6	41869
529	1398360	1694480	1471510	1409070	1268310	84923.3	45544.9	45452.1	46986	47719.2	41045.4
530	1384070	1685380	1457670	1394280	1254760	83035.7	44394.6	44753.7	46116.6	46910.5	40409.6
531	1374500	1672450	1442130	1378590	1238280	82069.5	43663.6	44500.7	45719.1	46390.7	39469.1
532	1361550	1659170	1426890	1364260	1223640	81152.8	43565.2	43863.7	44937.1	46261.2	39297.8
533	1348290	1645070	1411330	1351100	1208470	79472.1	42442.1	43371.5	44492.2	45091.4	38423.3
534	1333730	1633720	1396170	1332720	1193980	78500.5	42214.4	42999.1	43735.1	44847	38278.2
535	1317110	1620120	1381190	1319220	1177010	77364.6	41376.6	41958.6	42691	43747	37699.5
536	1305360	1604120	1363930	1298280	1157390	75707.6	41501.9	41219.5	42215.4	42794	36688.3
537	1289760	1586800	1345150	1280670	1139840	74651.1	40235	40876.6	41801	42272.7	36467.8
538	1275090	1569500	1327530	1265920	1125460	73381.2	39347.8	40027.2	40946	41721.6	35787.5
539	1259530	1552540	1311370	1247300	1105760	71741.6	39084	39370.4	40382.2	40959.6	34754.9
540	1241390	1538110	1292620	1230580	1086820	71020.8	38057.4	38806.5	39900.9	40853.1	34434.4
541	1224580	1520930	1271950	1209050	1068660	69909.7	37572.1	38473	38954.2	39820.9	33453.5
542	1206900	1498660	1252820	1192090	1051420	68197.1	37302.8	37329.8	38144	39358.8	33059.2
543	1189780	1481930	1231150	1170860	1031540	67054.9	36622.7	37344.1	37623.6	38599.8	32534.5
544	1171180	1461100	1211860	1150070	1013350	65523.7	35767.6	36263.6	37539.1	37425.1	31873
545	1156110	1442780	1193070	1132800	993822	64187.8	35484.7	35873.6	36427.5	37135.3	31588.1
546	1136380	1419440	1173140	1110750	974963	63146.5	35031.3	35316.9	36000.8	36518.6	30561.2
547	1114080	1398930	1147450	1093310	955585	61837.8	34108.4	34599.3	35239.8	35378.6	30017.2
548	1094790	1380630	1127270	1070550	936198	61124.3	33772.4	33367.7	34900.3	34978.5	29605.4
549	1075660	1355760	1107090	1046370	917385	59578.2	33170.6	33481.5	33839.2	34460	29045.9
550	1057300	1331740	1085610	1027860	896763	58314.6	32180.2	32620.9	33074.3	33440.8	28294.2
551	1038070	1308230	1062830	1008150	878359	56865	31738.5	32088.9	32785.5	33093.5	28163.5
552	1015600	1283440	1039120	985880	858934	55567.9	31287.2	31009.2	32327.2	32417.1	27200.1
553	998180	1262820	1020090	966820	837428	55028.4	30873.9	30960.1	31365.2	31478.3	26681.9
554	978513	1241080	999098	944713	822556	52799.2	29733.5	30415.6	30989.8	31491.3	26501
555	957042	1218300	981605	924947	802452	51937.2	29458.1	29408.4	30453.6	30923.1	26203.6
556	937660	1194220	957606	904078	784074	50675.6	28968.8	29038.7	29498.8	30089.1	25273.1
557	917777	1170310	937204	882564	766999	50209.7	28341.8	28457.7	29140.8	29006.7	24459
558	899187	1145820	915024	864784	748825	48682.3	28008.5	27793.5	29100.6	28952.5	24070.9
559	879360	1123450	894960	844996	731980	48134.8	27597	27515.4	28178.7	28362.4	23611.2
560	861431	1099180	876087	826413	714922	46365.9	26952.4	26998.7	27450.1	27501.4	23438.6
561	841044	1080460	855811	805650	697019	45220.4	26467.9	26176	26849.1	27345.3	22797.4
562	821772	1056510	836793	789477	679665	44633.8	25802.6	25841.8	26136.3	26855.6	22121.5
563	802756	1036210	818480	772360	665060	43256.7	25208.9	25170.7	25698.2	25977.3	21717
564	785527	1014640	799352	756200	647950	42443.5	24668.6	24670	25487.2	25607.5	21156.6
565	768592	991595	781230	737213	632747	41299.3	24128.9	24680.6	24741.4	25104.4	21204.1
566	750165	973639	763056	721689	618032	40411.6	23650.8	23910.1	24020.2	24539.6	20243.9
567	732372	950394	745298	703623	601309	39234.7	23310.3	23090.7	23358.1	24212.6	19871.4
568	717309	929210	728372	688089	586687	38452.9	22720.1	22884.7	23118	23248.4	19330
569	700959	910228	712351	671013	573156	37687.1	22551.8	22294.1	22307.5	22830.1	19033.1
570	683913	889702	695848	653846	557543	36663.4	21620.4	21784.2	22572	22113	18776
571	667012	870350	679127	636665	546026	35571.7	21299.2	21339.7	21817.2	22177.1	18554.7
572	652829	851687	662008	621291	530325	34662.9	21084.9	20390	21164	21365.9	17703.9
573	637835	831517	647249	605548	516124	34236.1	20630.8	20428.2	21202.6	20931.1	17261
574	620495	813265	631310	589920	504998	33327.5	20051.5	20258.2	20504.8	20366.1	17137.5
575	604713	796538	614991	575560	489786	32062.4	19702.9	19733.2	19652.3	20181.1	16781.3
576	590543	776281	601224	560695	478190	31783.5	19031.1	19412.6	19767.3	19824.8	16397.9
577	577639	761781	586049	546903	465045	31134.4	18674.7	18638.1	18844.8	19049.3	15993.4
578	561434	740816	570855	531641	451630	30017.6	18282.5	18126.4	18302.2	18790.9	15363.2
579	548306	722770	556523	519161	439447	29155.8	18128.3	17842.1	18305.1	18643	15273.2
580	534530	708011	542489	503406	428023	28573.1	17370.4	17377.5	17838.9	17961.9	15124.7
581	520683	691863	527903	490573	417168	27703.3	17319.4	17059	17245	17441.1	14529.1
582	508700	675566	516455	476448	406174	27206.2	16878	16896.4	17179.1	17190.2	14174.7
583	492904	656867	500969	464164	394099	26406.7	16498.1	16681.8	16795.7	16767.4	13892.8
584	481037	642655	487026	451656	382476	25794	16297.1	15965.8	16217.4	16393.5	13463.1
585	469785	625305	475977	438709	372240	25524.8	15884.7	15582	15744.1	16052.6	13333.5
586	458142	611236	462138	427426	361943	24365.5	15164.4	15540.3	15920	15473.1	12944.2
587	445045	594559	449435	417631	352601	23773.1	15334.1	15095.3	15339.8	15294.1	12848.2
588	434838	579726	436381	404951	340359	23342.9	14468.5	14942.3	15060.8	15110.2	12280.2
589	421947	565914	425180	393031	330686	22477.4	14501.4	14569.5	14356.8	14560.2	12086.9
590	410700	549397	413413	381678	322433	22443	14157.3	14185.4	14325.2	14070.9	11893.9
591	398610	534118	401459	371248	312552	21479	13590.3	13932.9	13894.5	14074.3	11569
592	388251	521629	390207	360165	303175	20767.1	13783.2	13356.2	13568	13879.3	11110.5
593	378028	507448	379059	351142	294157	20762.7	13100.2	13281.7	13448.5	13473.3	11055.4
594	366013	494159	367961	340785	285011	20045.9	13019	12985.4	12859.7	12995	10758.1
595	355397	479357	355625	329206	276486	19321.1	12509	12730.3	12480.6	12833.1	10497.7
596	344259	465444	344939	319511	267992	18661.2	12515.6	12219.5	12350.5	12446.7	10034.6
597	335558	451197	336035	310714	258450	18610	12115.8	12075	12143.9	12353.4	10001.4
598	324822	439644	325268	302600	251917	18357.7	11884.2	11800	11744.9	11959.1	9713.89
599	316518	428310	315791	293138	243634	17664.7	11428.2	11621.7	11674	11674.1	9569.97
600	305310	414965	305662	282500	236380	17140.2	11236.2	11273.5	11090.1	11272.3	9218.26
601	296859	401400	295843	274185	229080	16607.3	11077.6	11116.2	11252.5	10957.3	8922.34
602	288026	390199	286546	265427	220454	15986.3	10792.6	10662.9	10643.8	10757.7	8948.4
603	279391	378765	277056	256654	214747	15533.1	10168.5	10598.5	10507.1	10545.6	8674.53
604	271077	367709	268280	248795	206833	15279.7	10285.4	10284	10517.5	10338.6	8355.02
605	261619	354916	260589	239309	200607	14768.3	9878.4	10148.9	10037.1	9782.2	8453.23
606	254275	343019	250528	231659	193693	14510.9	9724.03	9769.66	9797.78	9780.1	7891.84
607	245107	333892	242327	224870	187357	14094.2	9495.26	9486.07	9515.56	9513.06	7774.57
608	237911	323823	235451	217915	181307	13725.2	9148.32	9228.7	9442.33	9701.12	7505.91
609	229482	313411	227705	210473	175459	13382.6	9095.39	9081.34	8942.33	9243.02	7541.73
610	222761	302316	220849	204103	169956	12990.4	8738.9	8711.95	8848.91	8830.96	7353.62
611	214420	292356	212593	196163	163159	12791.4	8712.85	8653.5	8514.31	8465.07	7044.85
612	207778	284300	204969	190457	158586	12302.5	8558.08	8340.77	8353.5	8586.91	7037.14
613	201364	274258	198120	183834	153029	12063	8022.2	8293.02	8175.92	8055.29	6485.29
614	193706	266092	190883	178467	148057	11677.1	7963.69	8065.41	8119.58	8099.15	6480.78
615	188113	256659	185608	171429	141760	11333	7880.43	7850.88	7571.12	7717.75	6295.75
616	180587	247376	178260	165770	137652	11135	7582.4	7577.83	7564.53	7582.63	6274.99
617	175584	240195	172191	160417	132703	10440	7291.26	7359.02	7136.06	7287.63	6201.63
618	168745	231504	166715	155525	128162	10605.9	6956.2	7102.43	7114.1	7271.34	5893.06
619	163836	223248	160982	150352	124234	10068.5	7003.58	6927.07	6976.77	6966.58	5774.74
620	158281	216613	155658	144159	119188	9826	6823.47	6845.45	6870.43	6712.35	5634.06
621	152522	208763	151539	138837	115166	9627.65	6518.73	6583.75	6579.09	6679.77	5522.7
622	147395	201311	144013	134183	111320	9304.03	6492.99	6439.28	6486.84	6317.8	5172.44
623	142384	194489	139496	130182	107436	9021.83	6375.99	6340.47	6081.43	6176.82	5000.11
624	137303	188456	135377	125647	104041	8820.7	6074.88	6024.2	6047.44	6048.4	5033.31
625	132383	182704	130392	120816	99778.2	8579.42	5815.44	5923.85	5948.66	5822.48	4913.92
626	127847	175419	124980	116476	96585.4	8148.85	5805.41	5799.37	5711.94	5740.44	4503.34
627	122518	169249	120541	112309	92268.9	7991.47	5572.02	5565.56	5660.15	5605.61	4595.66
628	117669	162981	116352	108741	88668	7898.3	5663.04	5440.34	5531.8	5412.05	4418.37
629	115039	157188	112457	104779	85956.4	7524.23	5360.31	5442.83	5540.07	5218.64	4191.74
630	109320	151718	107680	101129	82905.7	7323.83	4952.07	5266.33	5341.02	5135.65	4240.7
631	106739	146166	103930	96621.8	79636.6	6880.96	5103.26	5155.59	5082.6	5065.33	4238.15
632	102595	141528	99728	93168.4	76648	6973.33	4955.45	5012.42	4902.08	4859.98	4114.59
633	99238.8	136551	96898.1	90467.4	73846.3	6684.31	4921.85	4582.25	4635	4671.44	3929.62
634	95303.7	131445	93661.7	86167.6	71335.7	6597.05	4644.05	4646.11	4662.51	4655.7	3796.81
635	92546.2	127922	90774.5	84292.2	69173.9	6375.67	4441.58	4429.52	4388.73	4389.09	3575.32
636	89104.9	123806	87501.5	81129.3	66641.2	6117.16	4387.54	4431.62	4459.91	4412.66	3558.47
637	85718.4	120027	83979	78310.6	64346	5998.78	4263	4202.8	4271.66	4282.41	3522.59
638	83184.6	116399	81361.2	75723.4	61875.3	5771.88	4103.58	4215.27	4086.55	4303.32	3329.94
639	80331.1	111708	78657.7	72971.3	60345.2	5571.49	4035.49	4212.52	4123.06	4142.78	3225.12
640	78554	108156	76259.7	70999.3	58169.2	5522.21	3923.83	3989.2	4009.9	4031.14	3107.89
641	75361.7	104687	73915.9	68142.3	56190.6	5445.82	3843.85	3903.16	3861.64	3918.43	3066.52
642	73150.4	100896	71227.4	66103	54078.1	5250.08	3768.9	3719.16	3745.26	3775.19	2890.72
643	69966.1	97987.5	68140.9	64084.7	52580	5042.88	3864.97	3742.19	3622.7	3811.99	3006.41
644	68179.2	94707.8	66526.5	61420	49843.1	5009.02	3788.36	3575.49	3529.52	3516.49	2925.41
645	65511.3	91249	63659.1	59642.8	48939	4762.02	3543.82	3566.62	3483.11	3469.7	2913.9
646	63676	88158.6	61913.1	57746.1	46958.5	4484.47	3359.48	3414.73	3438.98	3426.07	2804.58
647	61352.1	84996.2	59261.8	54985.1	45435.1	4451.74	3257.5	3142.53	3268.97	3231.59	2616.42
648	59172.1	81843.7	57071.4	53172.1	43495.8	4431.76	3155.85	3148.6	3216.62	3317.52	2637.3
649	57145.4	78576.9	55444.1	51901.6	41826.1	4177.36	3226.04	3071.3	3167.76	3025.12	2542.11
650	54687.9	76250	53380.1	49886.7	40103.2	4168.94	3087.37	3076.53	3053.34	3082.95	2496.05
651	53414.4	73993.9	51196.6	47689.9	39051.5	3968.81	3067.48	2917.97	2893.7	2900.54	2330.41
652	51264.5	70996.7	49818.8	46556.9	37364	3771.16	2938.41	2866.79	2890.32	2915.64	2379.81
653	49122.6	68494.6	47661.6	44860.8	35756.8	3730	2808.09	2849.15	2773.87	2636.84	2226.9
654	47295.2	66313.7	45630	43310.6	34669.8	3497.97	2614.89	2776.18	2779.49	2718.99	2135.05
655	45702.3	63490.4	44206.6	41497	33575.6	3364.85	2561.23	2609.31	2739.38	2663.56	2152.84
656	44049.8	61741.3	42439.2	39783.7	31885.6	3481.66	2615.61	2558.64	2614.42	2635.16	2120.67
657	42450.6	59529.2	40756.5	38328.8	30979.8	3381.46	2573.48	2585.63	2417.76	2538.24	2106.02
658	40309.3	56554	39369	36613.1	29525.1	3329.82	2457.65	2382.62	2449.93	2562.28	1880.02
659	38557.8	54689.3	37590.5	35325.9	28416.8	3109.31	2336.58	2410.82	2274.91	2330.85	1954.59
660	37195.7	52448	36309.2	34061.9	27306.3	3083.81	2313.33	2254.75	2286.26	2224.57	1941.21
661	36173.3	50654.8	34834	32964.8	26480.2	2872.35	2272.1	2340.76	2183.57	2183.73	1862.4
662	34637.9	48378.7	33542	31568.9	25263.9	2831.4	2150.32	2281.83	2174.86	2108.86	1664.25
663	33343.3	46688.5	32418.1	30407.3	24410.9	2799.95	2134.96	2200.82	2148.65	1986.57	1743.44
664	31575.5	45002.2	31040.6	29215.2	23465.7	2688.08	2105.96	2024.32	1947.35	2026.8	1627.52
665	30613.3	43007.1	29378.3	28325.7	22342.2	2461.43	1968.93	2033.95	2042.92	1997.83	1593.06
666	29828.8	41349.6	28335.2	26986.9	21415.8	2569.74	1915.85	1989.12	2057.96	1920.8	1509.86
667	28296.5	39581.2	27323.8	26093.6	20479.1	2389.23	1882.8	1879.16	1844.51	1857.09	1586.61
668	27013.8	38285.6	25887.8	24543.3	19888.9	2192.71	1684.97	1758.28	1924.85	1825.45	1456.46
669	25849.9	36505.4	25198.2	24016.1	18929.9	2197.61	1692.31	1719.78	1854.98	1752.42	1440.68
670	25030.5	35211	23788.5	22917.6	17897.3	2121.36	1655.86	1694.91	1660.58	1664.15	1370.26
671	24390.3	34094.4	22891.1	22207.2	17485.2	2060.19	1686.89	1703.04	1640.81	1647.37	1306.07
672	23261.3	32192.8	21997	21407.9	16756.8	1972.66	1659.35	1655.29	1779.46	1552.04	1278.49
673	22063.9	30932.3	21160.2	20020.4	16204.5	1986.09	1561.27	1506.21	1525.24	1552.48	1289.48
674	21164.8	30215.9	20473.2	19254	15668.7	1916.56	1477.35	1500.35	1611.59	1411.39	1162.69
675	20058.5	28582.1	19426.6	18660	14653.1	1887.83	1503.55	1388.72	1483.79	1407.31	1148.22
676	19955.1	27479	18872.2	17872.9	14169.8	1873.16	1464.22	1480.62	1433.08	1424.12	1210.5
677	18932.5	26492.3	18068.2	16781.2	13605.9	1704.74	1371.56	1463.91	1361.49	1365.8	1125.14
678	18166.8	25465.6	17310.5	16395	13102.5	1703.05	1358.69	1260.72	1304.89	1205.66	1014.03
679	17267.7	24626.7	16715.4	15887.7	12595.9	1651.94	1320.07	1262.66	1329.23	1309.02	971.845
680	16469.6	23224.1	15871.8	15038.4	11707.1	1479.86	1309.7	1300.81	1264.98	1306.02	1023.55
681	16290.8	22636.1	15497.9	14705.6	11384.7	1511.06	1209.48	1207.07	1243.17	1206.32	1018.76
682	15527.5	21511	14863.4	13944.1	10928.8	1580.6	1105.89	1169.55	1209.87	1131.78	865.511
683	14766.7	21091.3	14102.3	13167.3	10665.6	1424.44	1129.97	1179.32	1170.08	1148.44	914.771
684	14155.7	20110.6	13568.8	12577.9	10329.5	1407.71	1052.32	1087.14	1124.4	1146.4	843.072
685	13422.2	19118.6	12785.7	12024.6	9803.1	1259.47	1059.89	1151.43	1042.94	1035.18	881.408
686	13174.1	18167	12246.2	11515.1	9464.42	1372.9	1092.67	1020.37	1070.74	1041.75	817.628
687	12534.4	17608.4	11888.1	11139.4	9013.06	1285.6	993.83	1041.28	979.808	953.225	819.15
688	12099.8	16894.6	11600.3	11029.5	8564.28	1229.65	939.125	973.644	968.142	982.773	795.138
689	11483.9	16301.6	10842.2	10112	8125.83	1226.31	982.73	1023.9	965.857	855.568	772.338
690	11256.3	15479.5	10505.5	9930.17	7876.66	1058.39	871.865	945.014	916.791	893.862	721.494
691	10744.3	14920.1	10145.1	9586.48	7583.75	1080.34	850.107	864.729	877.401	826.563	700.754
692	10431.7	14142.2	9695.8	9109.36	7268.11	1090.27	846.118	891.231	815.995	871.695	764.468
693	9953.81	13765	9271.01	8879	6973.82	929.629	806.117	829.226	820.852	790.84	682.987
694	9279.97	13170.4	8830.18	8674.76	6792.89	988.587	813.265	803.45	755.184	869.54	656.47
695	9048.14	12640.1	8906.28	8148.37	6517.4	941.158	794.815	855.652	718.273	752.404	687.86
696	8386.07	12295.5	8310.68	7930.87	6029.45	1009.63	805.131	789.443	720.637	803.548	656.467
697	8252.98	11731.4	7847.99	7478.91	6075.51	810.057	770.443	774.472	723.076	659.462	580.506
698	7937.27	11146.5	7799.06	7293.53	5719.95	828.958	738.67	733.627	727.502	734.926	551.457
699	7685.05	10724.3	7228.4	7030.71	5350.31	818.851	644.919	675.343	728.099	728.595	609.005
700	7186.97	10117.4	7098.56	6942.43	5175.86	828.196	680.717	669.64	667.768	670.385	530.959
701	7058.87	10079.7	6824.31	6742.9	4973.59	771.839	610.933	632.052	638.615	654.836	503.446
702	6744.41	9356.41	6495.19	6222.65	4783.2	750.015	591.661	653.187	671.592	641.9	509.164
703	6361.35	9229.49	6068.08	6023.02	4648.99	730.699	611.648	571.697	633.477	604.848	513.874
704	6248.21	8989.29	5866.83	5827.06	4394.15	702.412	579.619	579.705	554.081	591.413	492.157
705	5938.33	8257.67	5717.91	5572.16	4345.74	672.42	570.418	582.226	537.57	592.325	449.588
706	5692.63	8022.24	5602.76	5156.45	4157.41	652.266	515.207	540.119	541.58	558.909	472.582
707	5532.6	7770.67	5215.32	5133.85	3926.41	660.825	548.03	525.445	527.591	541.445	452.867
708	5393.89	7542.14	4892.8	5020.87	3797.35	612.336	484.706	507.893	531.445	515.8	398.543
709	5221.08	7043	4935.08	4830.01	3957.75	622.33	507.595	482.883	544.131	520.783	466.513
710	4911.41	6804.54	4701	4529.19	3662.04	584.772	492.878	492.344	476.642	478.622	432.518
711	4657.14	6457.51	4390.29	4282.78	3444.72	516.734	423.904	475.117	483.297	495.308	410.482
712	4497.87	6234.44	4353.88	4108.22	3319.95	535.474	452.423	440.052	452.757	467.077	392.302
713	4356.14	6089.46	4038.58	3803.72	3217.17	567.508	459.455	461.675	484.884	443.088	379.018
714	4151.2	5805.07	3847.48	3842.14	3077.89	525.228	437.213	412.335	401.265	423.812	356.181
715	4002.46	5522.29	3906.18	3789.01	2749.38	539.092	406.872	399.182	446.236	411.094	368.522
716	3756.36	5277.28	3670.73	3543.73	2801	490.591	396.066	403.131	358.857	370.645	361.002
717	3623.09	5378.46	3541.84	3410.14	2676.2	461.761	367.816	411.74	404.965	398.242	274.004
718	3576.99	4993.84	3289.81	3216.64	2661.46	456.485	390.395	378.226	404.916	396.514	290.963
719	3382.57	4929.34	3194.6	3258.8	2508.18	400.894	358.872	369.599	352.112	432.522	309.662
720	3161.55	4653.69	3158.42	3173.98	2469.94	414.554	384.871	418.77	341.466	337.273	304.737
721	3274.25	4664.75	3095.46	3020.43	2400.64	432.854	351.825	334.839	375.551	365.556	284.549
722	3424.79	4843.95	3277.45	3301.1	2404.41	382.224	341.876	320.482	353.834	348.789	285.867
723	4000.74	5479.6	3635.34	3877.4	2590.9	416.225	350.137	306.141	300.927	327.953	249.619
724	5034.87	6345.57	4372.38	4908.96	3099.17	388.635	345.268	300.928	335.706	365.762	286.541
725	6335.79	8435.89	5286.18	6358.54	3694.31	357.882	384.986	314.954	328.35	318.748	290.622
726	8514.42	11018.4	7235.4	8683.62	4580.94	387.596	341.392	299.532	317.557	303.599	328.596
727	11738.3	14731.6	9228.9	11979.7	5727.51	377.029	280.561	328.948	335.535	365.927	258.834
728	15667.5	18970.7	12192.6	15533.1	7364.19	403.255	368.877	359.006	313.386	321.385	299.056
729	20155.3	24639.7	15477.2	19963.9	9160.37	450.012	366.965	377.315	365.087	351.794	377.856
730	24945.1	30081.9	18443.5	24662.5	11438.6	409.339	364.101	406.626	388.111	390.637	320.735
731	29321.6	35913.8	21873.3	28565.9	13187.5	499.558	370.512	495.054	362.859	380.076	323.31
732	33140.9	40109.6	24165.5	31932.8	14466.4	481.496	435.05	433.189	395.565	361.776	390.113
733	34224.8	42282.4	25467.5	33370	14931.7	544.715	440.825	455.467	420.125	435.35	381.509
734	34763.5	41961.4	25128.7	33359.7	14965.4	494.057	460.343	511.979	433.861	405.914	398.613
735	33134	40158.5	23716	31905.6	14110.5	460.463	424.31	477.463	398.284	400.965	354.37
736	29867.8	36296.8	21243.1	28583.1	12813.8	499.375	384.576	437.326	377.926	344.767	383.616
737	25176.9	30738.1	18141.5	24256.2	10826.2	401.749	394.084	448.091	355.292	329.075	307.887
738	20125.2	24277.8	13954.5	18893.7	8335.25	399.56	346.719	388.307	325.195	346.513	304.962
739	14701.7	17214.8	9741.79	13554	6259.54	386.727	277.055	299.943	279.519	316.457	274.072
740	9315.38	10887.4	6416.52	8822.06	4188.05	301.053	273.995	265.484	273.493	275.005	203.802
741	5342.62	6496	3958.22	4742.57	2521.27	273.98	237.336	222.156	226.879	194.502	202.428
742	2946.36	3802.14	2372.49	2764.6	1722.56	245.448	215.738	213.892	221.51	219.466	199.615
743	2126.99	2745.21	1849.58	2032.31	1434.98	211.51	216.858	202.914	204.267	188.828	168.901
744	1783.66	2366.18	1675.06	1872.72	1391.89	191.888	203.068	187.546	199.797	199.006	170.212
745	1746.73	2455.41	1596.46	1723.59	1189	171.837	195.869	194.711	191.429	205.781	154.377
746	1617.55	2374.69	1524.7	1616.57	1126.9	188.738	173.13	175.683	165.993	180.063	148.949
747	1634.32	2226.78	1573.76	1555.35	1207.59	222.904	162.927	196.903	189.092	180.004	160.18
748	1510.27	2151.92	1434.99	1528.32	1173	178.702	181.502	176.053	177.573	156.281	164.719
749	1478.97	2133.73	1381.94	1429.69	1069.68	193.501	163.26	226.059	172.913	166.208	162.111
750	1419.73	1976.01	1348.5	1440.89	1021.76	193.355	167.775	179.128	166.058	147.677	134.695

## Sheet: Fig. 6b
Wavelength (nm)	PL Intensity (a.u.)
	99% H2O	90	80	70	60	50	40	30	20	10	THF
390	7034.51	6792.36	5565.81	3141.45	746.395	702.706	610.999	825.018	746.617	808.156	1004.88
391	7117.99	6697.04	5791.2	3266.85	815.267	734.434	727.281	933.556	833.74	931.061	1188.42
392	7524.36	6753.93	6210.2	3457.43	937.662	902.335	928.841	1076.66	942.251	1192.87	1353.59
393	7795.25	7236.79	6139.02	3479.75	1053.53	1105.76	1052.04	1324.73	1181.85	1401.24	1661.85
394	7715.38	7423.47	6189.69	3677.25	1307.45	1233.83	1261.92	1575.02	1433.54	1707.02	2206.56
395	8177.71	7549.98	6578.4	3766.7	1365.5	1430.95	1481.51	1860.31	1806.67	2106.07	2794
396	8558.08	7683.59	6617.67	3866.38	1595.29	1737.61	1689.35	2211.81	1992.45	2624.32	3356.81
397	9099.33	8056.98	6787.66	3867.32	1898.36	2096.6	2101.48	2733.33	2711.9	3165.39	4101.7
398	9528.42	8040.16	6813.9	4261.69	2248.48	2459.1	2551.95	3247.45	3201	3899.4	4980.26
399	10212.4	8228.05	7048.4	4429.28	2682.04	2837	3150.63	4228.23	3807.99	4551.3	5984.75
400	10636.3	8695.42	7265.18	4638.46	3195.51	3612.25	3644.28	4814.39	4360.32	5446.17	6923.85
401	11216	8918.94	7421.78	4920.94	3715.63	4133.21	4410.36	5699.81	5446.92	6412.18	8073.32
402	12423	9772.15	8060.62	5276.17	4507.37	4993.6	5210.9	6566.73	6353.1	7380.68	9117.11
403	13293.8	10161	8589.46	5856.05	5101.12	5674.63	6018.67	7736.85	7190.12	8269.45	10329.3
404	14659.3	11057	9183.16	6321.36	6127.51	6647.09	6937.4	8627.39	8050.17	9379.85	11226.1
405	15973.3	11516.3	9486.81	6565.37	6915.9	7429.36	7648.11	9324.03	9082.47	10163	12089.1
406	17276.9	12708.6	10298.2	7271.31	7540.32	8310.83	8545.65	10613.8	9914.51	10781.6	13272.5
407	18981.1	13802.6	10868.5	8183.18	8387.02	9254.63	9519.44	11434.7	10746.7	11759.4	14326.2
408	21133.4	14836	11808.3	8975.81	9666.97	10278.2	10257.4	12400.3	11405	12746.2	15661.8
409	23069	16162.5	12595.3	9755.85	10908.8	11296.7	11378.2	13535	12803.5	13481.8	16662.3
410	25335.3	17489.3	14208.3	10579.2	11954.6	12846.5	12490.2	14528.4	13629.4	14782.2	18103.9
411	27415.8	19232.8	14817.3	11881.2	13041.6	14361.8	13875.4	15991.1	14743.6	15465.3	19944.4
412	29532.9	20713.4	16366	13134.7	14621.7	15723.7	15245.9	17192.5	16052.2	17074.1	21738.8
413	31720.3	22399.5	17709.4	14231.3	16271.9	17428.4	16430.3	18744.3	17559.7	18363.3	23569
414	34744.9	24351	19236.4	16265.5	17821	19031.4	18287.8	20479.1	19403.1	20184.8	25863.7
415	37381.9	26676.5	21534.2	18014.7	19861.2	21565.4	20095.6	22301.2	20739.3	21777.6	28054.5
416	40794.1	29434.7	23576.3	19535.9	21613.9	23347.6	21832.3	24269.8	22350.2	23158.8	30482.5
417	43336.7	31281.7	25575.1	21435.5	23827.6	25467.6	23818.9	25428.3	23750.3	24597.6	32739.4
418	47241.3	33890.1	27559.2	23521.1	26200.4	28156.5	26099.1	27548.4	25586.8	25846.1	35132.3
419	50249.6	36613.2	30065	25995.6	28367.7	30902.1	28680.8	30233.8	28242.4	28149.7	37970.2
420	53147.1	39191	32450.7	28385.8	31415.6	33824.5	31527.1	33307.9	30736.5	30934.5	41298.9
421	56756	41521.9	34975.9	30699.3	34800.2	37507.7	34953.8	36089.3	34193.3	34148	44323.7
422	59142.4	45179.7	37619.5	33562.9	37883.5	41020.3	38560.8	39289.8	37257.5	36931	48081.1
423	62126.1	47445	40097.7	36592	40426	44848.1	41223.9	43701.2	40198.3	40435	51408.4
424	65363.7	50259.1	43082.7	39298.8	44647.6	49627.9	45943.7	46969.3	44329.5	44711.2	55028.6
425	67717.1	53376.3	45887.1	41730.3	48098.2	53815.2	50363.8	51795.3	48819.9	48659.6	59912.5
426	70237.9	55990.2	48836	44937.2	52243.4	58735.5	55620.4	56061.7	53190.5	53234.7	63661.1
427	73098.9	58718.8	51277.5	48145.3	55844.6	63479.8	59471.6	60569.5	57170.6	57389.6	68330.2
428	74604.4	60951.6	54431.2	51732.1	59732.8	67822.9	64406.8	65151	62042.8	61833.2	71165.1
429	77175.2	63812.6	57266.5	54529.7	63642.8	73237	69074.9	69863.5	66371.3	65836.4	75456.5
430	79085.1	65641.6	59958.5	57143.5	67050.8	77705.1	74009.7	74225.3	71101.8	70544.2	78887.9
431	81711.6	68765.1	63343.6	60365.3	71565.3	82283.7	78898.7	77977.2	76064.8	74849	81576.5
432	84186.7	71738.5	66563.9	63406.6	74626.5	87873.6	83272.5	83278.6	80375.6	78463.2	84208.4
433	86489.2	74676.4	69374.5	67326.5	79554.6	92027.6	88789	87224.9	84519.6	83051.8	87024.7
434	88303.3	77020	73452.8	70397.6	82857	97581.8	92505	90863.6	87729.2	86205.4	89775.8
435	91501.5	80358.6	75616.1	73781.6	85959.6	101666	95938.4	95112.4	91204.9	88591.3	91406
436	92866.5	82313.7	78569.6	76545.6	89298.2	105290	99851.6	97885.6	95184.7	92756.4	92545.9
437	95441.4	85113.9	81471	79719.8	92655	109384	104718	101247	98552.3	94783.5	93972.2
438	96561	87330.2	83870.2	82494.4	95221.9	112834	108416	104129	100880	97413.3	95876.8
439	97912.7	89574.2	85639.5	85377	98753.7	116625	110765	107039	104147	99923.8	97000.4
440	99640.7	92049.2	88751.7	87775.3	100970	119302	113840	109575	106298	102656	98501.1
441	101244	93959.1	91501.6	90283.4	103320	123487	117605	112748	108674	103710	99249.9
442	104014	96478.7	93653.9	92882.9	105308	126753	119873	114525	110844	105429	100470
443	105127	98060.7	95414.7	95046.1	107779	129245	122537	116731	113282	108373	102208
444	106227	99982.7	98520.3	97791.2	109304	131935	125106	118719	115635	110545	103592
445	108345	101452	100510	99663.9	110103	133074	126685	119953	117410	111909	104321
446	109230	104382	102628	101560	112062	134864	128726	121743	119237	113916	105990
447	110762	106516	104739	103047	112703	137282	131366	123335	120720	115597	107015
448	114084	108530	107435	105380	115033	139426	132958	125021	122434	116923	108731
449	114526	109815	108120	107311	115596	140093	134574	126043	124284	118008	109353
450	116210	111136	109772	108783	116557	142455	136271	126955	125253	119609	110586
451	117899	112444	111180	109444	117243	142997	136879	129454	126543	120678	111387
452	120170	114622	112819	110706	118036	144316	138386	130432	127826	122400	112010
453	122346	115592	113444	111344	118211	145221	139357	130542	128997	122982	113054
454	124635	116188	114822	111828	120230	145926	140124	132252	129887	124299	113640
455	127502	119798	116281	113388	119499	146643	142140	132183	131044	124529	113940
456	130400	122015	118128	114923	119387	147152	142115	132945	131963	126177	115002
457	133209	122668	119393	115748	120690	147388	142974	133441	131828	125793	113881
458	136416	123969	120418	116142	120113	147350	143416	134117	132671	126164	115067
459	141247	126343	121870	117023	120155	147569	143511	134121	132744	126663	114244
460	145748	128186	123443	117250	119960	147172	143358	134407	133109	127845	114447
461	151375	130815	124706	118412	119454	147640	142292	133593	132655	127887	113068
462	157754	133382	126030	118273	119177	146371	141992	133969	133113	126585	112770
463	164361	135677	126984	119093	118096	146047	142346	132779	132557	125104	111935
464	171927	138624	128722	120111	116657	145494	141255	132019	131177	125476	110708
465	180868	140728	129155	120792	116109	143327	140239	130705	130585	125620	109701
466	188879	143392	130835	120893	115392	142485	139401	129353	129956	123786	108359
467	197110	146186	131867	120446	113674	141998	138408	129366	128497	121985	106779
468	207030	148473	131948	119318	113320	139593	137648	126951	127583	121747	106032
469	217836	151093	132239	119939	112396	138109	135269	125862	126167	119978	104334
470	230935	151856	132080	119624	110786	136942	133740	124226	124607	118883	102991
471	244062	155037	132239	119256	108955	134693	132141	124303	123883	116788	101639
472	257459	157696	132722	118735	107516	132952	129871	121573	121129	116222	100385
473	271200	160710	133257	118308	105561	130912	128285	120142	120303	114768	100205
474	285784	162073	134180	116881	104168	128337	127369	117464	118909	112452	98197
475	302673	165305	133789	117219	103615	127412	125111	116613	116549	110732	96614.4
476	318620	168073	135004	115948	101383	124456	123183	114478	115110	110594	95461.3
477	335061	170765	135805	116009	100252	122951	120677	112713	113434	108505	94556.5
478	351758	174292	136836	115895	98083.3	121335	120177	111518	111875	107517	92832.2
479	370726	177017	136890	115498	97647.1	118830	117560	109190	110484	104843	92129.3
480	390757	179863	137662	115429	94421.7	117105	115576	107435	108543	103122	92019.8
481	411726	183116	137571	114476	93180.3	115368	114130	106129	107453	102495	90044.4
482	430130	184825	138418	113237	92194.2	113666	111944	104115	106029	101292	88782.2
483	448620	186809	137576	112838	90960.5	111293	110531	103262	104426	99196.9	88130.8
484	469272	190284	138337	111711	88661.8	109568	108784	101487	101609	98074.7	87271.6
485	488556	192401	138259	111774	87662.8	108286	107639	99776	101321	97348	86551.4
486	509478	194501	139234	111055	86158.5	105936	105587	98495.2	100149	95825.4	84980.5
487	530571	196678	139890	110501	84440.4	104680	103568	97036.4	98604.1	94663.8	83534.7
488	549659	199267	139449	109581	83328.7	102019	102017	94843.6	96739.4	93378.1	82555.3
489	571835	201460	140289	109438	81641.6	101399	100450	93444.3	95812.5	91843.3	81610
490	589803	203680	139132	108665	80685.9	98811.9	98561	92728.5	94820.2	90485.1	81233.5
491	607673	204450	139720	108743	79382.2	97988.8	97244.3	91829.8	92800.5	89557	80156.7
492	625459	206686	139910	107647	78090.6	95393.6	96645.5	90138.3	91866	87497.3	80191.4
493	645893	208137	139171	106686	76425.4	93454.3	94636.5	87818.1	90340.9	87187.8	77897.7
494	661922	208767	139434	105146	74879.6	91949.6	93090.7	87083.4	89182.2	85184.1	76189.5
495	678252	210523	138762	104318	73950.6	91307.5	91008.2	84873.8	87637.1	84337.7	76239
496	697519	211399	138940	103935	72831.3	88881.4	89260.2	84218.3	86852.7	82796.2	75081.6
497	713056	213179	138977	102335	71314.4	87557	88105.5	82705.7	84925.2	81621.6	74027.5
498	727273	212582	137450	101934	69822.9	85580.3	87389	81710.5	83656.2	81118.4	73026.4
499	741685	213642	137120	101405	68346	84357.2	85520.2	79496.3	82749.8	79386.3	72244.2
500	753518	214785	137453	99939	67882.3	82730	84059	78967.6	80379.4	78072.7	70914.7
501	767387	216172	136042	100391	66297.6	81392.1	82528.1	76944.7	79697.7	77158.3	69811.2
502	778132	215745	135891	98326.3	65052.2	79602.4	81735.2	75770.9	78225.4	75520.3	68766.1
503	790496	215937	135093	97894.1	64661.9	78360.3	79469.6	74408.1	76720.7	74467.9	67516.8
504	800164	216164	134891	96857.4	62539	76811.7	78852.2	72442.2	75058.3	72349.6	67208.6
505	809209	216474	133908	95061.4	61413	75214.3	77238.3	72299.3	74266.1	71603.2	66080.7
506	818013	216144	134102	94701.1	60328.4	73403.1	75311.4	70368.1	72665.1	70551.3	64176
507	825897	215564	133571	93618.2	59383.2	72346.2	74165.2	69024.9	71529.5	68551.8	63716.8
508	831882	215380	132125	92636	57935.3	70520.5	73012.3	67816.1	70307	67234.2	62844.5
509	838604	215268	131072	91992.5	57294.1	69728.5	71163.6	66408	69528.2	66711.6	61930.4
510	845617	213982	130165	91750.2	56406.2	68095.7	69972.8	66043.9	68312.1	65471	60958.3
511	846986	213250	129077	89718.1	55347.8	66738.3	68642.9	63606.8	67136.9	64957.7	59858
512	851450	212288	127762	88936.7	54429.7	65372.3	67491.7	62863.8	65898.9	62976.1	58778.7
513	853799	212911	128125	87634.3	52804.7	64152.2	65873.2	61871.6	63808.1	62261.4	57539.9
514	857991	210504	126990	86829.7	52327.5	62696.8	64665.7	60125.5	63418	61502.5	57489
515	859973	210008	125416	85840.1	50448.7	61908.6	62930.1	59344.6	61884.4	60065.2	55860.2
516	859288	210113	124434	85126.1	50104.2	60293.1	62321.1	57898.2	60765.4	58452.7	55344.6
517	861047	208315	123024	84048.7	48705	59495.6	60891.3	56965.3	59995.1	58070.5	54733.4
518	860871	206254	122485	82800.8	47970.6	58219.3	59515.5	55896.8	58886.3	56638.3	53264.7
519	859669	205248	121072	81617.9	46546.8	57320.8	58528.4	54882	58204.2	55304.3	52785
520	857982	204502	119384	79880.4	46252.3	55965.9	57837.6	53881.4	55944.5	54539.2	51410.9
521	857027	202379	118541	79127.3	45276.4	54844.1	56588.8	52505.1	55635.6	53593.3	50335.7
522	857047	200714	117563	77896.6	44755.4	53181	55224	51665.1	53871.5	52077.7	49439.3
523	854032	198971	116443	77431.4	43082	52828.4	54391.5	51002.3	53050.7	51717.1	48674.1
524	848029	197839	114715	75584.6	41983	50861.4	53113.7	49622.9	52285.9	50421.2	48107.5
525	844483	195715	112275	74300.1	41726.6	49983.5	52251.2	48738.6	50855.2	49859.4	47167.7
526	842973	193456	111103	73588	40491.5	49111.6	51010.3	47291.3	50185.4	48667.3	46534.6
527	840655	190685	110428	72257.4	39709.8	48097.9	50477.8	46432.7	49155.5	47328.1	44975.5
528	834057	189090	108530	71770.9	39164.2	46730.3	48763.4	45873.1	48068.9	46350.6	44291.7
529	830597	188085	107403	70432.3	38225.6	46066	47923.4	44934.4	46872.3	46129.9	43789
530	825802	184997	105661	69604.9	37228.5	44675.9	46708.9	43616.5	46202.1	44637.8	42785
531	822649	182815	104576	67520.6	37132.4	43971	46064.3	43074.1	45419	44205.6	41956.8
532	815593	181571	102487	66403.3	35993.8	43356	45289.1	42191.5	44487.7	43143.3	41508.9
533	809705	177759	101715	66001.5	34948.2	42058.7	44366.9	41670.7	43391.1	42182.9	40612.9
534	804926	176746	100662	64650.7	34270.6	41330.9	43254	40103.2	42749.7	41102	39585.6
535	797967	173179	98760.3	63543.5	33746.5	40685.7	42836.7	39118.9	41982.4	40187.6	39278.1
536	791225	170358	96610.9	62437.4	33093.2	39297.7	41497.7	38451.2	41117	39462.1	38617.7
537	784615	168963	95744.4	61610.6	32575.6	38451.2	40287.6	37718.2	39956.7	38787.9	37473.5
538	777899	166475	94101.4	60151.6	31492.7	37846.9	39481.4	37008.6	39157.1	38256.1	36492.4
539	770167	164864	92292.5	59227.7	30795.8	37245.1	38792.5	36033.9	38568.4	37351.2	35826.6
540	763396	161250	90547.8	57524.7	30473.3	36350.7	38079.4	35358	37588.4	36218.7	35194.4
541	754839	159002	89090.7	56628.7	29394.2	35026.3	37563.5	34726.8	36749	35292.9	34371.7
542	746877	156451	88359.2	55915.1	28324	35259.5	36653.4	33769.1	35699.5	35006.1	33837.6
543	735915	153900	85810.9	54347.6	28269.2	33983	35973.9	33062.1	35057.8	34098.5	32822.9
544	728204	150750	84471.3	52975.3	27588	32937.3	34646.8	32452.9	34163.9	33071.5	32558
545	720030	149095	83239.2	52791.2	27043.6	32562	34309.2	31721.8	33832.8	32722.7	31442.9
546	712589	146641	81166.8	51229.2	26302.4	31823.6	33771	31417.3	32770.4	32098.1	31427.8
547	703098	142866	80382.9	50779.2	25955	30900.1	32477.1	29954.4	31998.5	31148.3	30280.2
548	692600	141201	78635.9	49234.5	25165.9	30195.8	31752.3	29081.8	31604.9	30374.4	29815.4
549	682590	138600	76602.8	48336.1	24393.6	29513.4	31294.4	28828.1	31008.3	29656.7	28840.2
550	673650	136438	75247.6	47713.1	23760.3	28950.2	30697.6	28574.4	29858.5	29091.4	28627.7
551	662301	133281	74843.7	46865.4	23418.1	28434.1	29697.1	27518	29200.6	28404.7	27393.1
552	651779	129499	72824.6	45188	23169.7	27745.7	29051.4	27011.9	28918	27734.1	27582
553	640956	127520	71200.2	44395.1	22813	26816.2	28599.2	26790.4	28081.2	27254.4	26482.9
554	630511	125540	70562.3	43409.1	22181.5	26186.1	27895.4	25715.2	27568.9	26316.6	26048.8
555	620661	123412	68639.5	43089.7	21443.5	25673.4	27360.4	25196.9	26810.5	26158.4	25552
556	609661	120005	67405.4	41923.5	20928.8	24847	26788.6	24270.5	26130.4	25120.9	24617.6
557	597451	117475	65805	41391.5	20654.9	24624.8	25604.5	23860.4	25502.6	24672	24352
558	588611	116399	64661.9	39775.4	20265.2	23581.1	25120	23866.8	24763.3	23660	23776.7
559	578057	112810	62761.3	38903.9	19722.8	23367.5	24505.3	22887.4	24297.5	23130.9	23700.4
560	567547	110625	61965.5	37934	19141.1	22697.5	24283.9	22167.1	24014.2	22958.2	22861
561	555375	108638	60595.5	37561.8	19014.9	22115.7	23679.8	21926.9	23139.1	22591.5	22090.1
562	544618	106295	58894.9	36749.3	18137.1	21625.4	22620.6	21416.9	22493.7	22009.2	21232.1
563	534195	103372	58392.4	35963	17879.8	21162.7	22396.8	20489.9	22451.7	21594.1	21082.3
564	524639	101551	56676.8	35234.3	17692.3	20854	22131.5	20060.7	21822.2	20872	20728.8
565	513643	99934.7	55531.1	34188.5	17188.5	20020.5	21740.8	19810.8	21317	20346.3	19768.5
566	505972	96436.2	54061.7	33215.2	16864.2	19853.9	21189.8	19231.7	20561.1	20050.9	19499.5
567	491506	94194.4	52864.4	32522.4	16234.5	19233.7	20533.6	18907.8	20322.4	19306.2	19133.1
568	482416	91643.1	51475.9	31877.1	15808.1	18697.1	19945.4	18573.6	19543.9	18971.2	18871.3
569	473163	90683.4	50269.7	31299.8	15789.8	18331.5	19751.3	17985.1	19129.7	18680.4	18267
570	463868	88640.4	49128.5	30647.6	15148.9	17840	18835.3	17341.6	18450	18038.7	17776.8
571	452489	86479.5	47755.9	29566.2	14816.4	17264.8	18811.4	16818.5	18317.6	17640.7	17359.6
572	443086	83807	46845.7	29279.8	14657.9	17110.2	17964.6	16619.1	18023.1	17363.4	16963.2
573	433294	82892	46212.4	28548.2	14030.7	16576.7	17886.9	16361.6	17187.5	16873.4	16242
574	424801	80163.5	44951.2	27730.6	13647	15980	17111.6	15821.3	16947.7	16550.2	16132.3
575	413600	78561.3	43829.9	27217.4	13157.6	15950.4	16896	15825.5	16673.5	15865.3	15752.8
576	405464	76449	42512.9	26238.5	13294.4	15523.7	16597.5	15166.5	16057.1	15642.3	15449.9
577	394972	75425.9	41983.6	26231.3	12914	15119.4	16223	14809.5	16322.4	15155.1	14922.3
578	386812	73061.6	40503	24930.1	12550.5	14621.7	15777.3	14503.7	15602.9	14644.8	14916.8
579	376763	70653.8	39602.1	24693.1	12565.4	14615.1	15567.4	14302.2	15146.6	14796.3	14659.2
580	367946	68751.3	38877.4	23730.7	11883.4	14208.3	14955.9	13729.2	14465.1	14225.4	14042.4
581	358743	67931	37819.2	23147.4	11467.7	13485.3	14537.2	13369.3	14358.1	14204.7	13601.6
582	350537	65448.3	37156.4	23143.5	11456.4	13670.7	14163.3	13281.1	14019.8	13663.4	13515.5
583	343250	63927.1	35937.3	22068.6	11242.7	13292.7	13846.8	12804.1	13716	13436.4	13011.4
584	335208	62550.9	35127	21612.7	11121.8	12522.8	13343.7	12244.2	13178	12857.1	12702.7
585	327357	61199.7	34287.3	21249.7	10619.2	12479.3	13228.3	12139.6	12990.4	12585.3	12409.9
586	320533	59625.4	33304	20668.2	10491.2	11926.6	12661.8	11784.8	12703.1	12160.7	12075.8
587	311517	58135.7	32893.7	20189.3	10033.7	11995.3	12651.9	11657.1	12474.8	12007.2	12027.9
588	303851	56348.2	32018.6	19302.7	9946.6	11713.6	12301.9	11270.8	12217.6	11773	11607.8
589	296058	55344.8	31360.8	19182.8	9845.67	11236.1	11907.2	11118.1	11711.5	11677	11323.1
590	288410	53300.9	30569	18878.2	9308.06	10973	11868.9	10723.6	11650.1	11091.6	11222.6
591	282064	52117.7	29306	18185.8	9176.34	10761.1	11552.7	10528.1	11311.2	10796.6	10887.2
592	273589	50395.5	29149.4	17733.6	9026.75	10287.4	11311.2	10152	11040.6	10519.6	10713.3
593	268054	49351.1	28113.4	17275.3	8986.19	10056.7	10849.7	10022.8	10664	10289	10186.4
594	259626	47867.6	27409.2	17069.7	8629.17	9817.54	10652	9674.77	10703.7	10084.9	10208.2
595	254269	46753.9	26793.1	16449.2	8579.12	9723.04	10241.3	9416.58	10090.9	9781.83	9761.65
596	247733	45779.5	25839.6	16156.8	8475.35	9387.58	10192.3	9332.66	9999.52	9533.87	9615.6
597	240893	44672.8	25258.9	15890.8	7840.25	9276.27	9937.5	9257.74	9650.84	9426.38	9239.62
598	234055	43692.9	24293	15235.7	7826.75	9101.08	9604.4	8946.91	9398.64	9144.4	9110.14
599	228870	42083.6	23837.8	14660.6	7470.53	8725.41	9335.04	8650.17	9301.19	8692.56	8890.86
600	221745	40939.2	23025.7	14553.8	7655.94	8701.42	9242.5	8459.97	9037.24	8696.97	8607.37
601	215631	39580.9	22530.5	14069.6	7324.8	8524.21	8888.41	8290.29	8850	8509.81	8323.15
602	209597	38209.4	22307	13910.8	7246.84	8442.57	8715.64	8042.18	8529.56	8056.78	8195.82
603	203045	37752.5	21927.6	13103.8	6877.74	8035.79	8546.12	7895.08	8341.37	8122.39	8004.14
604	199293	36259.3	20937.6	13210	6565.44	7791.44	8406.78	7445.98	8262.91	7744.99	7709.05
605	190886	35459.8	20611.6	12923.5	6728.98	7561.06	8263	7494.82	8021.54	7511.62	7694.32
606	186900	34924.5	19756.7	12490.6	6323.38	7474.21	8022.2	7375.41	7651.39	7387.42	7403.13
607	179463	33344.5	19220.1	12203.1	6343.97	7328.02	7638.53	7015.41	7603.1	7388.26	7112.35
608	175832	32222.5	18907.4	11809.7	6109.76	7260.31	7376.89	6981.51	7179.66	6995.7	7191.02
609	171074	31456.9	18274.4	11397	5984.27	6967.95	7448.48	6631.25	6977.8	6908.88	7082.03
610	165305	30776.5	17812.6	10925.9	5736.73	6841.45	7302.83	6648.62	6952.59	6789.4	6657.15
611	160014	29616.2	17212	10872.9	5690.27	6571.47	6785.87	6592.44	6745.98	6588.44	6469.02
612	154739	28920.6	17023.5	10285.2	5479.6	6476.8	6899.44	6345.44	6632.72	6497.69	6414.48
613	151179	27966	16614.5	10282.1	5301.33	6107.69	6661.27	5990.34	6521.75	6133.65	6167.62
614	146046	26975.8	15877.5	9876.71	5230.27	6138.91	6492.25	5792.92	6358.88	5947.44	6046.04
615	140943	26177.3	15393.7	9666.16	5138.35	5889.56	6233.47	5736.04	6028.06	5870.79	5720.55
616	135927	25259.6	14926.3	9468.29	5083.54	5773.4	6190.53	5748.02	6022.87	5609.48	5584.11
617	132752	24766.3	14383.7	9075.47	4854.18	5620.47	5976.46	5431.45	5703.58	5429.13	5586.82
618	127308	24040.2	14272.3	8894.53	4584.25	5570	5681.77	5305.1	5564.04	5214.4	5399.11
619	123980	23107.7	13575.6	8716.6	4536.79	5293.25	5772.31	5228.03	5413.51	5143.54	5045.61
620	120263	22488.3	13426.2	8360.73	4508.84	5166.31	5484.84	5040.29	5276.67	5220.89	5098.65
621	116009	21944.8	12932	8151.68	4255.55	5026.12	5312.74	4806.6	5217	4804.51	4898.39
622	111460	20710.7	12294.9	7813.99	4059.14	4784.55	5202.77	4776.01	5117.95	4945.2	4893.09
623	108715	20238.1	12100.9	7763.75	4097.45	4690.92	5118.9	4645.72	4896.88	4731.5	4712.88
624	105155	19468.9	11802.8	7379.49	3976.07	4691.91	4961.84	4380.42	4686.59	4626.07	4581.24
625	101237	19241.7	11199	7135	3932.37	4509.83	4713.27	4289.64	4709.08	4434.48	4456.33
626	97460.4	18241.9	11094.7	7082.21	3791.73	4446.36	4782.29	4207.84	4486.4	4215.83	4365.69
627	94183.3	17922.9	10530.7	6758.45	3717.21	4223.37	4540.63	4088.79	4359.34	4300.45	4105.65
628	91001.7	17170.7	10396.2	6489.4	3662.2	4059.66	4471.49	4105.68	4247.15	4100.65	3997.92
629	87400.8	17012.1	10053.7	6329.47	3471.48	4048.06	4329.86	3760.17	3943.52	3939.25	3891.05
630	84904.8	15739.1	9797.65	6350	3381.76	3946.12	4202.5	3753.69	3922.83	3893.11	3719.33
631	81509.8	15551.4	9552.62	6096.13	3247.01	3750.09	4120.3	3583.21	3816.3	3795.65	3721.79
632	78614.9	15224	8989.01	5790.43	3130.3	3693.72	3857.27	3574.34	3823.75	3747.35	3623.02
633	76066.4	14905	8932.01	5726.91	3116.75	3527.83	3812.1	3456.29	3718	3626.73	3598.52
634	74066.7	14221.8	8732.91	5537.28	2965.91	3555.64	3720.16	3400.09	3669.16	3550.43	3389.62
635	71383.1	14080.6	8340.95	5384.37	2972.58	3412.65	3669.77	3422.42	3548.7	3433.64	3400.24
636	69217.5	13529.8	8190.28	5337.15	2906.67	3392.01	3659.64	3009.39	3393.96	3308.42	3334.39
637	67422.2	12920.5	8087.72	5097.25	2868.23	3221.86	3519.72	3079.04	3361.1	3214.86	3208.38
638	65035.2	12664.6	7747.11	5036.08	2766.95	3165.68	3412.65	3024.58	3174.87	3185.38	3070.9
639	63060.6	12403.1	7415.29	4856.14	2630.53	3125.37	3373.6	2987.86	3152.79	2947.24	3102.09
640	61065.3	12024	7289.9	4571.51	2689.33	3032.63	3314.32	2831.02	3082.28	2977.69	3034.03
641	58996.2	11476.7	6989.34	4509.77	2506.56	2969.12	3176.96	2893.59	3053.13	2844.73	2809.94
642	57104.5	11147.8	6968.45	4543.89	2520.3	2871.33	3011.32	2779.47	2908.53	2724.68	2712.44
643	54976.1	10804.8	6533.06	4222.58	2327.4	2861.01	3071.41	2652.15	2852.12	2737.41	2741.31
644	54110.1	10405.5	6459.45	4245.32	2311.9	2777.59	2895.15	2602.52	2684.85	2566.22	2582.68
645	51794.2	10207.7	6391.61	4040.81	2390.43	2755.51	2751.02	2556.55	2703.34	2627.07	2629.45
646	50420.3	9858.61	5989.45	4026.17	2265.47	2491.22	2674.01	2396.9	2670.38	2529	2440.75
647	48280.7	9765.03	5936.62	3764.71	2196.19	2491.58	2660.54	2489.19	2544.67	2430.03	2419.32
648	46724	9299.76	5694.01	3785.45	2049.84	2491.25	2639.44	2407.53	2537.22	2317.87	2339.33
649	44279.3	9111.08	5631.97	3786.13	2076.67	2431.18	2536.74	2272.62	2460.93	2295.19	2349.82
650	43474.6	8665.16	5446.23	3544.22	1998.2	2381.34	2466.38	2175.28	2367.85	2187.29	2212.13
651	41967	8530.88	5230.3	3407.19	1944.89	2264	2397.95	2224.74	2296.27	2173.07	2238.06
652	40345.7	8122.92	5176.01	3261.18	1919.47	2115.49	2430.83	2020.84	2331.85	2081.36	2152.12
653	38963.1	7965.29	4752.96	3228.76	1962.32	2138.72	2367.38	2055.44	2160.29	2110.52	2113.62
654	37833.3	7502.68	4742.54	3098.47	1846.87	2090.15	2189.71	1927.89	2146.35	1961.13	2008.2
655	36004.2	7147.65	4594.49	3076.63	1731.07	1942.34	2094.48	2022.07	1997	2015.18	1999.29
656	35065.5	7114.67	4525.33	3103.46	1740.08	1960.5	2112.84	1919.93	2070.83	1913.28	1940.24
657	33647.3	6954.44	4243	2817.77	1697.86	1869.77	2023.06	1888.77	1859.96	1896.26	1889.34
658	32899.3	6867.21	4188.3	2735.01	1603.49	1883.22	1951.65	1825.12	1895.1	1814.23	1827.99
659	31003.9	6284.31	3996.16	2723.46	1534.62	1852.84	1933.22	1674.7	1883.71	1781.51	1766.26
660	29869.9	6052.01	3907.49	2682.98	1435.41	1690.8	1837.55	1713.93	1753.62	1626.07	1710.6
661	29425.5	6081.03	3986.98	2482.37	1448.36	1665.79	1799.32	1566.69	1744.86	1581.72	1711.91
662	27682.6	5744.21	3633.36	2475.74	1415.61	1653.29	1683.11	1569.43	1751.96	1575.42	1700.34
663	26706.3	5722.22	3553.65	2340.17	1400.28	1577.03	1743.66	1495.1	1644	1581.52	1577.81
664	25884	5407.26	3383.91	2273.26	1392.61	1561.31	1704.56	1462.59	1509.58	1563.79	1533.35
665	24808.6	5259.9	3358.08	2136.41	1321.76	1524.92	1693.85	1427.32	1567.76	1480.26	1518.65
666	24069.4	5023.91	3332.56	2199.66	1326.09	1449.76	1443.69	1410.98	1466.78	1424.56	1385.62
667	23063.6	4831.32	3156.48	2140.67	1239.82	1477.6	1543.85	1361.51	1407.29	1394.2	1402.8
668	21938.1	4688.98	3008.5	1983.27	1223.82	1400.11	1416.77	1344.3	1386.08	1366.9	1324.67
669	21495.4	4552.23	2902.74	1920.71	1218.92	1323.82	1438.66	1310.81	1458.39	1298.75	1261.72
670	20254.4	4258.24	2845.02	1970.62	1180.69	1356.14	1294.32	1259.02	1318.01	1187.81	1257.55
671	19789.6	4167.48	2758.02	1892.02	1122.3	1211.99	1264.82	1211.13	1318.74	1264.14	1217.94
672	19138.4	4016.56	2800.22	1808.58	1079.53	1312.72	1315.27	1188.95	1235.11	1244.51	1170.33
673	17951	3932.79	2726.48	1630.09	1007.41	1185.68	1329.48	1141.82	1157.26	1157.22	1160.39
674	17434.5	3770.12	2459.87	1631.42	1066.97	1100.65	1264.5	1097.77	1156.84	1099.29	1118.74
675	16739.5	3570.49	2420.19	1682.91	1001.95	1008.96	1185.87	1094.56	1123.79	1056.99	1076.5
676	15915	3551.9	2262.22	1583.33	941.496	1096.68	1118.34	1073.05	1098.14	1050.43	1032.27
677	15687.3	3387.99	2317.8	1437.07	951.992	1104.87	1110.23	918.985	1095.72	998.901	1010.24
678	15008.7	3277.55	2228.54	1497.6	895.834	1046.71	1102.89	975.112	1099.38	1011.93	1041.67
679	14175.9	3188.32	2142.4	1443.11	848.677	992.831	1134.07	891.832	981.105	972.547	1011.08
680	13785	3129.66	2012.3	1340.61	801.191	995.085	940.874	871.355	992.092	950.387	952.572
681	13132.4	2856.34	1943.99	1305.32	841.864	841.564	953.387	875.924	900.638	849.624	976.101
682	12609.7	2851.04	1919.15	1361.41	777.087	925.233	944.619	870.959	871.144	921.614	871.652
683	11823.1	2768.07	1785.23	1219.69	703.194	866.815	861.737	777.799	965.912	812.486	923.76
684	11517.4	2634.18	1882.99	1211.34	786.391	833.492	874.392	883.277	876.153	834.759	846.417
685	10961.6	2567.82	1726.73	1133.03	723.422	819.111	828.183	806.868	835.9	794.174	797.986
686	10461.4	2467.52	1700.29	1177.01	748.795	802.555	814.363	747.339	847.368	782.793	789.066
687	10427.6	2325.07	1663.05	1067.98	638.628	781.127	779.979	782.549	772.941	766.797	773.3
688	9762.63	2354.98	1550.88	1068.49	669.164	783.433	815.56	739.042	774.784	656.747	745.625
689	9277.19	2215.16	1479.7	1071.95	633.103	696.875	720.561	738.875	776.328	681.66	739.087
690	9109.92	2262.77	1492.85	1013.2	641.646	721.778	728.476	686.503	731.618	690.646	657.367
691	8702.76	2102.06	1391.86	991.264	618.809	681.164	719.176	630.52	681.959	670.941	691.729
692	8173.48	2038.54	1448.1	901.152	610.482	658.015	724.953	648.92	706.074	642.665	686.574
693	7923.44	2028.75	1358.7	881.458	539.334	624.313	689.342	608.457	638.796	639.637	650.072
694	7633.15	1757.71	1226.71	916.213	524.686	646.365	693.528	581.289	685.138	576.325	614.173
695	7329.78	1842.01	1250.49	796.061	535.895	598.112	576.134	595.017	626.795	623.827	626.098
696	7062.12	1746.71	1213.11	806.465	503.707	608.481	637.857	587.783	607.606	541.99	554.813
697	6693.14	1710.81	1209.87	773.175	499.702	555.721	606.628	618.571	551.072	541.042	573.574
698	6400.92	1613.66	1117	808.708	492.03	576.325	607.526	572.657	513.539	519.557	548.086
699	6259.8	1506.12	1122.8	773.547	505.82	503.823	593.632	559.736	534.895	550.245	556.264
700	6130.87	1541.84	1009	757.696	452.365	542.333	501.844	526.712	529.881	498.901	522.463
701	5735.59	1493.2	963.225	749.2	453.951	518.19	529.209	486.369	482.694	491.757	490.658
702	5773.86	1438.72	989.904	750.817	402.952	462.727	541.141	447.439	533.506	485.041	479.353
703	5465.03	1481.38	993.076	692.434	420.397	487.62	454.353	457.75	465.079	489.98	430.988
704	5252.59	1314.6	932.76	674.791	377.69	461.449	499.858	450.348	463.564	482.238	474.001
705	4929.82	1349.78	899.577	650.902	370.985	445.275	462.974	463.573	499.7	380.496	454.026
706	4896.93	1270.23	918.326	637.752	405.065	434.447	430.18	440.076	429.318	402.124	413.304
707	4520.6	1132.38	888.213	548.995	404.562	427.197	445.882	376.671	397.354	420.695	419.035
708	4461.58	1171.67	845.561	569.999	369.507	427.562	455.006	378.931	402.031	407.563	380.117
709	4094.68	1120.57	790.536	574.446	399.714	377.887	462.705	395.173	401.907	404.018	422.358
710	4045.33	1070.75	765.961	562.867	341.22	396.073	440.485	411.961	387.617	402.12	388.449
711	3895.93	1043.44	771.96	544.429	314.558	369.549	381.498	349.897	378.868	367.602	365.268
712	3588.34	1064.82	704.642	506.866	300.906	374.234	407.578	385.432	338.988	337.611	355.413
713	3624.9	1008.13	681.655	490.908	306.885	321.494	368.186	346.685	398.072	334.796	362.287
714	3371.41	1007.71	683.128	504.361	321.188	358.25	351.57	340.193	342.577	345.398	320.908
715	3259.48	906.273	661.256	461.422	293.266	356.973	412.968	344.579	334.829	317.323	337.932
716	3166.19	857.051	673.009	465.427	291.433	331.487	353.198	340.779	323.108	336.205	316.746
717	3123.21	811.686	592.993	457.224	294.092	318.085	366.447	297.933	361.074	314.488	292.575
718	2913.95	884.513	599.685	467.738	267.454	342.714	322.005	331.741	299.268	296.578	336.161
719	2775.07	803.547	582.865	372.302	259.127	313.417	298.35	317.152	292.209	331.464	319.636
720	2680.12	763.634	565.069	431.736	275.357	256.005	292.267	263.928	320.331	296.28	286.742
721	2565.52	765.132	521.16	398.135	271.943	286.261	263.241	300.382	273.539	281.498	320.042
722	2437.4	742.025	556.098	366.774	255.999	274.16	307.348	286.286	273.673	295.648	297.941
723	2430.74	727.999	527.955	401.267	257.1	289.358	312.571	272.95	252.846	263.119	267.455
724	2372.68	668.541	537.288	349.51	224.691	272.291	288.882	237.041	263.265	278.139	285.805
725	2283.76	732.259	497.675	360.033	245.241	284.663	274.878	263.93	261.222	260.003	265.401
726	2191.03	711.049	510.275	363.668	214.567	252.908	243.927	218.772	245.977	235.602	266.63
727	2203	677.748	521.944	370.738	229.442	260.552	227.12	251.834	233.457	246.805	249.786
728	2008.08	673.046	479.82	342.868	236.442	270.985	269.737	239.728	235.999	230.573	255.47
729	2064.37	679.426	534.059	354.78	257.932	220.378	220.155	210.585	240.5	223.216	211.921
730	2063.21	895.067	728.512	448.683	255.838	226.93	196.165	221.551	248.938	209.272	259.927
731	2930.94	1609.18	1366.03	688.054	230.147	251.946	293.002	231.898	228.148	209.351	229.922
732	4978.28	3630.15	3102.68	1417.22	265.262	247.806	261.983	221.737	252.427	242.022	244.47
733	9033.64	7329.59	6287.43	2828.21	302.153	258.736	283.985	263.194	312.99	263.009	250.086
734	14932.3	12870.8	11210.5	4672.71	480.268	332.626	345.897	321.875	326.912	323.808	322.511
735	23661.8	20697.4	18177.6	7644.09	681.063	363.959	414.65	362.704	465.314	381.218	424.579
736	35851.3	31557.9	27167.6	11588.9	950.44	514.731	522.58	504.151	563.801	534.493	566.601
737	50361.5	44564.3	38662.6	16169.2	1292.9	593.688	723.205	648.092	679.56	678.925	714.423
738	66632.7	59251.6	50408.7	21528	1662.9	805.038	825.347	760.017	895.482	831.854	929.329
739	84785.1	74578.7	64451.3	27038.2	2010.28	884.284	1081.61	942.309	1090.44	1007.2	1177.2
740	101238	90461.9	76975.2	32243	2501.59	1077.25	1314.92	1242.92	1285.12	1167.55	1466.67
741	115680	102285	86717.7	36792.5	2865.04	1337.94	1513.4	1425.36	1463.6	1299.23	1566.26
742	124066	108929	91467.1	38935.1	3015.18	1407.22	1683.84	1535.51	1598.27	1464.92	1745.71
743	123985	109336	91733	38917.6	3168.41	1538.1	1724.52	1526.83	1644.52	1557.49	1754.26
744	118018	103845	85870.8	37265.7	3070.59	1403.72	1695.7	1468.26	1644.39	1575.15	1815.98
745	108236	94403.6	78370	33884	2776.57	1383.32	1526.21	1471.49	1518.64	1442.38	1602.32
746	93523.6	80214.1	66067.1	29155.7	2454.04	1185.08	1299.82	1238.98	1320.4	1290.59	1453.13
747	75532.6	65764.5	52083.4	22563.1	2004.68	1059.86	1120.59	1143.49	1173.09	1057.48	1219.13
748	55789.9	47777.8	38025.8	16901.3	1524.83	798.867	978.706	863.703	914.321	822.274	987.382
749	37835.1	31968.8	25503.1	11275.6	1122.79	705.26	664.843	622.12	684.51	687.454	712.206
750	22312	19341.8	14423.8	6502.64	778.549	464.007	426.478	428.809	470.044	440.361	554.686
751	11318.3	9282.96	7020.15	3296.47	442.02	289.482	368.887	281.139	331.888	306.802	352.721
752	4928.65	3833.15	2859.07	1310.3	253.21	174.031	183.285	213.763	211.648	180.758	240.33
753	2384.63	1745.6	1293.42	746.609	179.363	177.994	169.435	170.858	169.386	169.749	142.162
754	1777.89	1161.81	924.997	495.696	153.395	154.511	141.088	169.659	143.63	153.209	153.297
755	1626.34	1016.97	851.323	429.001	143.735	162.757	159.121	159.715	156.238	146.508	153.327
756	1558.2	935.63	800.906	445.197	142.265	114.998	140.146	111.985	149.097	149.301	151.818
757	1349.53	904.79	760.08	369.373	146.225	145.357	149.37	134.1	133.858	154.866	140.608
758	1330.69	794.478	676.751	342.046	160.243	135.736	146.36	154.41	129.887	127.277	147.701
759	1280.22	815.59	564.983	333.614	149.081	141.051	132.604	161.244	149.413	125.641	136.901
760	1270.72	697.869	576.556	348.788	157.069	135.595	135.816	132.55	153.441	145.002	145.071
761	1131.7	713.138	595.127	303.093	128.691	135.637	124.556	128.328	146.359	112.389	109.325
762	1033.46	667.457	576.826	324.504	135.49	134.274	130.086	150.63	129.885	156.155	127.025
763	1039.71	616.997	555.349	343.341	132.795	130.052	157.077	152.06	121.68	122.974	146.349
764	993.3	580.58	476.769	270.954	125.916	116.389	138.182	127.336	127.098	107.872	161.756
765	1013.14	568.053	457.344	287.048	138.244	116.384	143.93	117.495	120.469	147.844	124.399
766	940.605	531.445	417.634	285.274	135.369	150.494	144.017	116.405	101.23	126.162	150.228
767	911.731	576.659	423.14	280.233	132.691	127.589	108.15	124.553	155.829	150.703	128.179
768	904.748	532.961	417.071	282.213	120.524	164.415	130.007	134.124	114.93	132.643	135.645
769	823.213	542.277	455.989	274.914	113.675	113.54	116.368	158.512	134.009	125.609	136.731
770	899.368	461.526	457.435	251.807	130.099	128.57	122.039	142.211	128.571	153.333	110.637

## Sheet: Fig. 6c
Wavelength (nm)	PL Intensity (a.u.)
	99% H2O	90	80	70	60	50	40	30	20	10	THF
390	5922	1559.13	1793.24	1101.87	154.826	131.489	161.422	123.492	163.085	130.281	196.068
391	5928.74	1521.24	1835.35	1055.32	156.316	128.612	128.606	197.649	150.431	186.258	186.778
392	5984.54	1611.76	1915.24	1194.11	153.76	168.223	138.525	146.732	152.143	188.628	252.371
393	6151.25	1626.49	1876.49	1160.2	138.366	157.84	178.319	160.388	135.68	178.287	298.704
394	6378.98	1681.99	2003.95	1341.5	153.472	197.436	202.855	172.648	222.05	219.569	310.823
395	6258.12	1820.32	2068.58	1372.44	210.904	197.375	238.541	211.153	230.362	267.014	395.138
396	6313.96	1840.35	2196.65	1393.81	214.389	157.431	229.809	207.225	246.378	283.736	440.766
397	6226.13	1833.77	2068.18	1477.47	222.005	210.233	250.626	279.671	326.214	350.363	513.492
398	6171.4	1905.11	2181.99	1480.19	276.542	271.489	279.809	267.266	355.858	442.099	597.801
399	6234.05	1913.21	2347.48	1584.03	345.144	320.713	385.093	362.157	432.432	516.553	788.875
400	6082.51	1889.85	2351.01	1581.91	381.158	324.788	430.377	402.979	586.125	602.355	820.055
401	6363.43	1978.51	2309.36	1698.51	456.95	411.58	497.497	486.021	628.905	635.681	980.227
402	6311.57	1946.79	2512.66	1777.69	499.319	461.57	529.239	601.917	694.78	754.589	1164.35
403	6423.16	2109.42	2503.04	1906.26	569.199	532.964	621.948	720.824	787.008	907.603	1402.78
404	6384.45	2188.76	2702.87	1978.26	680.43	598.389	734.923	770.882	951.639	1117.27	1512.68
405	6463.17	2359.39	2971.42	2192.45	763.008	721.356	807.053	862.108	1083.56	1108.49	1726.91
406	6533.57	2360.87	3030.76	2061.7	860.934	788.213	945.251	1019.08	1277.71	1333.3	1835.53
407	6458.89	2420.42	3153.97	2342.42	984.542	989.365	1066.91	1213.02	1372.61	1476.64	1981.14
408	6681.72	2482.96	3307.31	2591.91	1156.32	1015.15	1276.57	1251.44	1516.85	1602.6	2230.23
409	6880.45	2722.34	3533.23	2719.84	1270.05	1129.53	1351.64	1428.28	1665.07	1767	2426.65
410	7138.78	2846.89	3605.61	2835.04	1456.86	1327.86	1531.94	1600.13	1887.87	2124.33	2715.25
411	7096.33	3029.09	3878.09	3034.03	1613.28	1403.12	1700.5	1850.88	2136.78	2373.6	3033.71
412	6959.07	3059.58	3899.83	3369.72	1775.18	1606.26	1832.26	2060.4	2431.41	2588.1	3349.83
413	7151.04	3261.7	4270.89	3459.85	2004.46	1688.18	2073.93	2402.05	2640.34	2920.9	3747.42
414	7404.67	3334.46	4392.6	3651.53	2253.75	1890.53	2362.05	2530.3	3000.43	3159.27	4324.65
415	7586.95	3486.83	4505.3	3993.44	2466.76	2088.17	2618.37	2872.56	3352.41	3594.29	4688.62
416	8007.42	3776.71	5033	4238.1	2714.65	2335.02	2828.68	3038.01	3625.99	3904.31	5215.64
417	8114.01	3862.74	5133.8	4445.95	3010.21	2481.61	3113.7	3431.33	4017	4258.44	5727.78
418	8402.82	4072.9	5459.11	4794.81	3236.92	2845.87	3384.18	3791.18	4334.96	4607.04	6091.89
419	8646.27	4262.07	5554.16	5008.44	3513.62	3038.71	3527.25	4105.65	4732.27	5089.71	6835.32
420	8536.36	4314.16	5884.97	5205.09	3858.52	3462.26	4155.33	4510.69	5252.72	5648.99	7509.59
421	9043.97	4698.33	6091.94	5413.64	4239.44	3854.77	4551.62	5023.73	5933.74	6203.05	8466.07
422	9026.52	4747.85	6420.94	5866.33	4578.63	4267.79	4897.49	5572.66	6581.36	6918.43	9362.37
423	9113.19	5062.96	6652.09	6003.11	5172.14	4675.93	5459.72	6206.61	7223.9	7889.37	10606.1
424	9004.04	5084.72	6792.23	6437.18	5772.18	5174.72	6216.53	6904.48	8166.57	8833.74	11714.9
425	9110.58	5377.03	7281.76	6722.36	6184.85	5812.16	7020.79	7737.93	9094.53	10074.8	13229.2
426	9015.79	5564.18	7466.39	7144.34	6722.25	6469.42	7782.26	8621.17	10213.8	11165.4	14621.3
427	8750.9	5616.12	7568	7496.29	7502.94	7116.02	8578.31	9769.5	11438.2	12398.2	16169.4
428	8579.61	5914.12	7937.01	7776.34	7877.8	7597.81	9252.35	10529.1	12522.8	13752.9	17292.6
429	8790.34	6008.52	8030.11	8343.44	8677.34	8394.8	9932.92	11731.9	13435.2	14879.2	18574.5
430	8667.05	6261.83	8641.64	8509.83	9393.83	9250.47	11017.6	12874.6	14883.5	15721.6	19963.2
431	8795.33	6679.5	9057.03	9156.34	10231	9747.1	11897	13635.1	15941.9	17242.9	21245.3
432	8768.27	6825.7	9340.45	9681.2	10853.1	10834.6	13037.4	14738.8	17342.8	18753.6	22571.4
433	9075.19	7081.57	9747.64	10175.2	11681.5	11760.2	13826.8	15977.8	18104.4	19611.1	23296.5
434	9299.66	7438.87	10342.5	10710.6	12534.6	12229.1	14876.9	17045.5	19100.9	20495.6	24470
435	9419.77	8009.89	10880.3	11518.8	13272.9	13077.8	15444.4	17979.6	20271.6	22137.7	25410.2
436	9604.78	8337.02	11250.7	12181.1	14056.7	13771.5	16476.4	18698.9	21194.6	22498.1	26287.1
437	9879.37	8779.46	11814.8	12637.7	14596.3	14603.5	17051.6	19505.8	21948.2	23684.7	27285.4
438	10019.4	8929.54	12407.4	13163.9	15556.7	15056.4	18133.9	20805.3	22955.3	24373.6	28032
439	10008.7	9423.79	12769.2	14127.1	16156.7	16047.1	18788.9	21486.2	23908.2	25603.5	28702.6
440	9934.31	10013.6	13067.5	14183	16726.4	16638.6	19465.7	22501.1	24803	26385.7	29717.2
441	10074.1	10280.5	13647.3	14575.4	17297	17310.2	20473.6	23113.6	25437.2	27530.3	31089.9
442	10285.2	11045.5	14479.2	15475.9	18027.9	18483.8	21559.2	24492.4	26781.4	28272.8	31906.8
443	10419.9	11384.1	14906.1	16451.8	18781.6	19259.9	22142.8	25747.3	28198.9	29624.6	32928
444	10694.7	12527.3	15735.9	17323.6	19331.3	20091.7	22768.9	26076.6	28613.9	30438.5	34341
445	11371.7	13526.6	16805.5	18788.6	20379.1	20719.8	24086.6	27521.3	29817.3	31693	35425.5
446	11886.5	14644.2	17996.2	19862.8	21312.3	21721.9	24941.3	28107.3	30940.6	32861	36712.5
447	12426.5	15833.5	19413.7	21081.8	22021	22943.2	26281.6	29877.1	32336.2	34576.2	38597.3
448	12635.4	17075	20890.7	22192.7	23060.1	23991.9	27569.8	30889.2	33970.4	35841	40148.8
449	12865.6	18721.9	21368.3	23338.1	23813.8	25351.2	28874.8	32095.7	35032	37210.6	41729.9
450	13127.6	19763.6	22305.7	24075.7	24927.3	26076.5	29516.5	33780.6	37000.8	39091.2	43331
451	13206.7	20996.7	23155.7	25040.2	26043.8	27577.4	31444.9	35188.2	38241.3	40515.1	45346
452	13087.5	22610	24496.6	26140.4	26982.2	28885.2	32163.8	36923.1	40166.1	42153.8	47305.4
453	13560	24851.4	26117	27718.6	28264.3	30501.3	33801.5	38277.3	41809.4	44408.2	48306
454	13805	26585.1	27650.9	29316.5	29105.5	31612.4	35385.9	40267.4	43290.8	45787.7	50634.6
455	14222.5	28993	29048.9	31239.6	30365.1	32885.4	36810.4	41528.7	45531.4	47526.3	51898.9
456	15025.1	31973.2	31136	32932.4	31303.5	34746.1	38079.9	43053.1	46345.8	48915	53296.2
457	15723.4	34989.5	33368.7	34827.6	32833.6	35942	40164.3	44550.9	48423.3	50868.3	55340.8
458	16416.5	38689.4	35733.5	37473	34438.8	37322	41862	46193.9	50118.6	52634.6	56634.2
459	17238.7	43129.3	38355.7	39641.6	35862.9	38843.4	43073.2	48101.5	51518.5	54374.8	58088.2
460	18073.1	47278	41639.6	42494.2	37120.4	40337.7	44912.5	49916.2	53196	56166.6	59849.5
461	18546.5	51509.3	43988.3	44948.3	38652.1	41798.8	46417.6	51546.4	54283.2	57746.4	60900.5
462	19846.3	56623.4	47283.5	47342.6	39782.5	43356	47920.7	52593.2	56033.1	58793.6	62227.3
463	20726.3	61672.7	50176.1	50886.4	40942.4	45246.8	49866.6	54289	57099.2	59924.5	62602.3
464	22260.5	68260.8	54845.1	54476.2	41988.1	46235.7	50782.2	55539.5	58358.8	61747.1	63624.5
465	23543.1	74928.9	58541.3	57742.3	43378.3	47789.1	51795.2	57397.3	60128.6	62832.1	64734.7
466	24037.5	80873.7	61646.6	61196.1	44728.6	49201.3	53759.5	58902.9	61803.8	63505.7	66641.4
467	25087.2	86962.9	64372.1	63108.8	45545.6	49927.6	55391	60078.6	62459.3	65132.6	66821.4
468	25805	93657.2	67464.1	65001.5	47003.1	51613.9	56529.1	61262.7	63537.5	65809	67852.3
469	26378.1	101189	70635	67626.3	48100.6	52994.1	56905.4	62378.8	64541.8	66807	68407.7
470	27356.2	109601	74248.7	70269.1	49092.9	54208.8	58131.8	63529.1	65397.1	67793.5	68671.9
471	28307.2	117372	77598.6	73428.9	50140.1	55184.5	59565.9	64961.1	66683.7	69142.6	69618.3
472	29600.5	125474	81355.3	76369.5	51574.1	56653.7	60714.3	65507.1	67619.4	69753.7	70973.4
473	30753	132715	83362.7	78407.9	51893.9	57766	61938.7	66438.8	68295.9	71353.1	71923.3
474	31948.9	142119	87888.3	81788.4	52852.3	58476.7	62758.5	67716.6	69371.1	71351.6	72361.4
475	33557.1	151719	91459	84469.9	53486.2	59705.7	63607.9	68513.7	70024.1	72947.5	73320.3
476	35712.9	162263	96701.4	88050.5	54591.9	59946.7	64677.9	69513.7	70835	72754.7	73762.4
477	37526.4	171513	100255	91699.6	54956.4	61246.2	64683.3	69696	72137	73305.1	74457.2
478	39934.2	180814	104627	95019.7	55698.7	61578	66700	70469.3	72030	74523.1	75031.8
479	42443.8	190824	108956	99169.4	57185.2	62591.8	67220.2	71281.6	73315.6	75380.4	75745.5
480	44415.6	202355	112747	101700	57410.1	63385.7	67553.6	71679.8	73402.6	75957.3	76248.2
481	47132.9	211689	117210	105645	58341.4	64358.3	69224.4	73183	74107.5	76283.5	76539.7
482	48388.5	222178	121139	107743	58958.2	64817.1	69600.6	73424.8	74745.1	77029.9	77812.2
483	51092.3	232812	124700	110818	60033.3	65223.4	69844.7	73931.2	75356.9	77402.5	78564.3
484	53297.9	241422	127724	113349	59895.9	65992	70207.3	75004.1	75810.4	78342	78924.7
485	56374.7	251536	130467	116092	60645.6	66482.6	71210.9	75756.4	76328	78743.5	78662.2
486	59078.3	262017	134788	118497	61238.1	66672.7	71324.1	75550.7	76598.8	79872.4	79090.6
487	61838.1	272141	138297	122659	61384.6	67684.7	72234.4	76447.4	77931.2	79129.2	79672.8
488	64768.8	282138	141500	125604	62606.6	67359.5	72678.7	77248.9	78372.1	79346.6	79890.1
489	68376.2	290820	145653	127564	62538.1	68179.9	73436.5	77224.5	78428.6	80950	79520.5
490	71546.3	301260	147725	130569	62509.9	68931.9	73591.3	77030	78325.3	80647.4	80338.6
491	74958.6	310032	150295	132196	63198.6	68504.6	74215.3	78196	79452.6	80772.1	80682.1
492	78577.6	319819	153149	134311	63114.4	69326.9	74238	78530.6	79087.8	81070.9	81463.7
493	81821.6	326376	155517	136050	63791.6	70262	74071.7	78333	79328.7	81382.9	80770.9
494	85879.9	335539	158669	137969	64274.6	70338.6	74648.5	78544	79699	81261.5	81206.5
495	89783.7	343025	160311	139883	64005.2	69682.1	74286.6	78999.3	79499.6	81583.5	80786.6
496	93654.6	351203	161693	141005	64012.6	70483.9	74544.8	78652.9	79414.5	81299.1	80582.4
497	98559.8	358540	164012	142456	64323.8	70325.4	74511.6	78623.9	79440.7	80686.2	80823.7
498	102968	365724	164924	143169	64233.7	70277.9	75305.4	79222.4	78528.6	82141.7	80251.1
499	107741	373501	166277	144717	64516.2	69703.8	74576.4	78651	79198.8	81135.6	79795.3
500	113099	378216	168176	146586	64084.7	70113.5	74604.9	78666.9	79078.4	80505.8	80298.1
501	118680	385543	171270	146659	64255.9	70137.3	74050.7	78594.1	78592.9	81244	79846.3
502	123796	390908	170724	148036	63785.1	69793.8	74614.3	78205.4	78655.9	80343.2	79718.1
503	130209	397469	173549	148887	64537.5	70202.2	74504.3	78223.8	77952.9	80076.3	78651.9
504	136909	403140	173317	149848	63795.1	69626.4	74314	77267	77401.5	79496.6	78805.1
505	143473	408787	174039	149522	64262.9	69948.5	73948.5	77528.2	77501.1	79451.4	77996.3
506	150510	413161	174780	150278	63385.5	69446.3	73927.3	76832.5	76892.5	79333.7	77376.7
507	158999	418453	176105	151231	63172.9	69475	73425	76617.7	76133.3	78679.5	77827.6
508	166933	423124	175581	151091	63448.7	68694	73126	76476.4	76308.5	78079.9	76573
509	175447	426898	175763	151386	62897	68004.8	71838	76514.7	76090.8	77844	76360
510	184782	433483	176276	151879	62419.9	68322.4	71628.6	74944.2	75919.9	77444.9	76111
511	194465	436099	176604	151693	62395.7	67558.5	72111	74458.1	74733.5	76511.2	74919.6
512	205971	441209	176771	151025	62101.7	67149.4	71901.7	73927.3	73944.4	76203.4	74299.7
513	217009	446880	176130	150881	61754.6	66696.1	71039.2	73299.5	73723.5	75718.4	73625.1
514	227042	449069	175577	150772	61159.1	65864.2	70675.4	73193	73199.6	74870.7	73139
515	240024	454942	174504	150412	60723.4	65397.6	70028.5	72352.5	72515.7	74108.3	72570.1
516	254624	458959	175214	149684	60834.3	65710.5	69561.1	72355.8	72208	73964.4	71929.4
517	267040	463206	173662	149986	59821.6	64476.2	69045.6	71300.3	70964.6	73307.2	71598.5
518	281896	466237	173926	149415	59145.6	64164.3	68932	69602.7	71105	72807.2	70783.7
519	298695	471564	172434	147814	58693.3	63386.2	68160.9	70018.3	69664.1	71448.7	70171.1
520	313899	476946	171755	147012	58271	62922.1	67185.9	69211.6	69000.5	70048.4	69037.1
521	331940	480627	170707	145928	57970.6	62455.2	66179.1	68430.5	68111.3	70046.7	68533.9
522	350629	485813	169104	146729	57123.8	61688.6	66291.8	67494	67687.4	69335.8	67850.9
523	367921	488544	169593	145632	56987	61734.3	65047.9	67349.9	66816.9	68527.9	67175.1
524	388088	495379	167537	143860	56377.7	60194.4	64530.4	66503.5	65870.8	67909.3	66630
525	409779	499576	166606	142915	55252.2	60062.4	63834.4	65534	65909	67067.5	65444.4
526	432311	504869	164308	141022	54563.5	58436.4	62601.4	64006.4	64096.1	65845.6	64445.1
527	454737	508366	163631	140368	53583.5	58391	61979.1	64039.4	63879.1	65573.2	63341.7
528	476175	514447	162969	139729	53708.6	57830.9	61457.9	62643.1	62637.8	64292.3	62747.9
529	501327	518123	161306	138256	52694.7	56979.6	60399.4	62095.7	61754.3	63925	62181.1
530	526783	524693	159504	136456	52274.8	56086.7	59985.5	61024.5	61012.9	62547.4	60592.5
531	552756	529231	157515	135344	51660.8	55251.2	59113.1	59760.4	60077.4	61655.5	60076.7
532	576665	533434	155357	134047	50577.6	54698.8	58515.8	59257.2	59265.8	61128.7	59596.8
533	603398	538847	154357	132104	50395	53937.1	57339.2	58009.8	58419.3	60089.2	58223.5
534	630707	543013	153427	129878	50090.3	53238.1	56721.6	58050.5	58033.3	58964.3	57146.5
535	658295	549173	150407	129433	49018.9	52132.2	55721	56492.2	56592.5	58242.2	56304.1
536	688043	554051	150673	127031	48284	51509.8	55127.3	56294	55997.4	57734.3	55278.5
537	714609	560044	147488	125333	47190.1	50999.2	53734.6	55265.4	55350.4	56394.2	54468.4
538	741800	565033	145656	124054	47077.4	49934.1	53155.3	54109.5	54082.9	55232.5	54006.6
539	769118	567725	143765	122727	46316.2	49343.5	52313.9	53699.8	53710.3	54147.4	52814
540	802137	573110	141895	120309	45437.9	48341.5	51706.1	52565	52417.8	53270.8	51958.7
541	830983	580564	139454	118898	45154.6	47442.9	50708.8	51353.2	51355.9	52506.8	51015.6
542	859359	584449	137041	116450	44300.7	46597.7	50362.3	50649.1	50211.1	51210.5	50257.3
543	889822	588487	136206	115264	43740	45651.5	49281.6	49764.5	49931.1	50395.6	49006.5
544	917454	592639	133664	114058	42706.6	45113.5	47819.6	49057.7	48830.8	49727	48503.1
545	944959	597328	132091	110949	41988.1	44931.7	47420.4	47832.1	48483.8	49121	47711.4
546	976039	603151	129773	109751	41243.1	44163	47163.9	47515.4	47861.4	48137.1	46757
547	1007170	609130	126997	107515	40526.4	43032.5	46002.4	46034.2	46332.7	47334	45817.5
548	1033380	611933	125223	105982	40051.5	42307.5	44545.6	45616.4	45781	46381.3	44904.4
549	1061560	617010	122847	105113	39295.3	41174.4	44552.2	44341.4	44572	45187.6	44060.8
550	1087050	621184	121086	102967	38532.1	41526.4	43450.1	43851.3	44427.7	44547.9	43272.6
551	1116330	626535	119057	100892	37959.7	40760	42731.1	42683.4	43158.9	44005.6	42397.5
552	1143800	629932	117007	99030.7	37234.1	39686.2	41277.3	42100.6	42173	43113.5	41534.6
553	1168080	633776	114487	97812.5	36630.4	39187.1	41140.3	41227.6	41878	42008.5	40944.7
554	1193910	639164	112343	95808.6	36034.9	38127.8	40587.4	40480.5	40416.3	41166.7	40203.2
555	1216960	641067	111003	94058	35763.1	37267.9	39798.4	40313.1	40015	40295.9	39417.3
556	1242490	645614	108723	91542.8	34796.6	36791	38847.1	38905.5	38948.3	39947.3	37968.8
557	1266970	650580	106377	90465	33947.4	36224.9	37959.5	38180.7	38243	39020.1	37745
558	1287330	651791	104983	89173.5	33365.9	35207.8	37330.3	36976	36987.1	38237.7	36554.6
559	1307280	655120	101721	86815.1	32506.7	34374	36492.1	36513.5	36760.7	37353.4	36078.1
560	1330450	655945	100678	84972.2	32233.1	33990	36068.6	35680.6	36049.9	36326.6	35442.2
561	1348030	661482	99222.7	83859.8	31427.9	32920.8	34780.9	35022.6	34953.7	35665.8	34359
562	1370250	663648	96761.4	81509.1	30908.8	32242.6	34447.1	34861.6	34870.9	35158.8	33831.5
563	1385010	666598	95290.7	80224.5	30327.3	31932.8	33704.2	33708.3	33913	34498.1	33253.4
564	1404310	668001	93288.6	78383.4	29526.6	31434.3	33044.7	33302.2	33100.7	33481.2	32405.8
565	1418110	668898	91344.2	76208.6	28871.3	31014.1	32916.2	32543.2	32808.3	32631.2	31547
566	1434570	671828	89995.4	75397.1	28666.9	30273	32023.7	31211.1	32164.9	32241.8	31162.3
567	1451080	673830	87919.9	73666.1	27815.1	29190.4	30990	31133.3	31020.6	31315	30902.4
568	1463770	673540	86364.3	72378.9	27503	28673.7	30421.6	30530.2	30377	30939.8	29965.9
569	1473800	675388	84278.2	71194.2	27074.8	28185.7	29759.8	29850.2	29648.9	29876.7	28873.7
570	1484810	676554	82546.1	69396.9	26374.1	27681.3	29485.9	29562.5	29367	29775.2	28399.8
571	1498730	679533	81274.1	67259.1	25668.5	27282.6	28768	28274.3	28245.7	28704.9	28161.6
572	1510420	678619	80178.3	65529.3	25448.2	26598.8	28099.9	28087.2	27791.4	28313.3	27384.1
573	1517610	678582	77696.7	65333.2	24292.4	25652	27609.7	27382.8	27478.8	27654.2	26793.7
574	1524410	677383	76686.1	63231.3	24147.8	25236.3	26830.3	26912.3	26366.1	26733.4	26069.1
575	1534460	676192	75069.4	62617.2	24128.5	25177.4	26326.8	25940.5	25975.9	26328.4	25574.9
576	1540220	678693	72928	60538.2	23404.5	24367.8	25783.2	25817.3	25594.7	26048.3	24770.2
577	1546090	677257	72190.6	59617.3	22762.1	23804	25486.3	25033.4	25027.1	25278.5	24478.3
578	1553040	674892	70529.6	57773.2	22498.3	23353.8	24774.6	24191.7	24666.6	24272.5	23826
579	1558520	671832	69467.8	55872.2	21750.3	22768.6	24061.8	23774.9	23915.1	24355.5	23158.6
580	1561860	672452	67553	54963.7	21360.4	22302.8	23518.2	23204.7	23570.8	23699	22879.7
581	1561770	671852	66284.1	53753.4	20823.3	21918.2	23102.7	22617	22731.5	22972.4	22428.7
582	1570900	669932	65204.7	52887.2	20780.9	21305.4	22658.1	22707.9	22624.8	22727.5	21697.8
583	1568960	666524	63514.2	51948.6	20038.7	20836.7	21748.6	21586	21459.5	22025.3	21340.2
584	1571240	666690	62151	50788.2	19895.5	20638.4	21559	21571.9	21288.1	21714.7	20501
585	1572550	662794	60773.9	48988.4	19084.1	19956.6	21188.2	21006.8	20847	21311.4	20332.9
586	1574340	661747	59719.9	47971.3	18758.7	19439.2	20954.4	20314.8	20347.2	20449.7	19595.5
587	1572640	658985	58063.6	47138.9	18604.6	18972.4	19978.9	20192.9	20101.7	20300.6	19364.9
588	1572720	654958	56741.1	45516	18136.3	18610.5	19698.5	19231.1	19577.5	19662.3	19093.1
589	1571250	652784	55605.3	44695.5	17686.8	18414.9	19225.6	18907.1	19144.2	19356.2	18784.7
590	1567560	649227	54377.1	43684.8	17291.8	17780	18822.9	18648.3	18787.4	18644.9	18117.5
591	1567380	645959	53275.6	42545	17027	17340.9	18652.9	18057.9	18170.2	18594.5	17686.1
592	1563600	642456	52318.6	41728.4	16538	17540.5	18145.4	17803.2	17878.4	18105	17150.6
593	1558450	639311	51298.9	40470	16258.2	16847.6	17761.2	17493.3	17194.2	17447	16741.1
594	1553470	633289	49461.5	39870.3	15759.7	16564.5	17331	17079.5	17049.2	16947.6	16324.2
595	1548600	629526	48568.7	38743.1	15440.5	16032.8	16684.7	16472	16688	16804.1	15954.7
596	1546030	624802	47220.6	37680.2	14947	15818.2	16436.8	16380	16398.5	16543.8	15554.8
597	1536790	619184	46644.7	37203.2	14864	15323	16258.9	16039.7	15740.7	16016.4	15381.6
598	1534930	616031	45164	36181.7	14570.2	14989.3	15530.7	15596.5	15490.4	15454.3	14648.3
599	1526960	611639	44642.2	35099.6	14124.5	14715.2	15194.9	14906.4	15106.5	15278.3	14624.5
600	1519520	606742	43591.7	33977.7	13551.2	14316.8	14724.4	14854.2	14701.5	14842.6	14358.9
601	1510990	599805	42738.6	33411.2	13527.1	13807.1	14604.3	14555.3	14718.8	14573.5	13777.3
602	1501090	593441	41626	32700.3	13326.8	13779.9	14257.2	13949.3	14415.6	14196.5	13645.7
603	1494410	589334	40715.7	31967.2	12754.9	13416.1	14011.1	13927.5	13804.7	13890.9	13555.6
604	1483440	582685	39860.6	31295.9	12495.2	13043.4	13864.8	13344.4	13464.1	13533.2	13140.1
605	1475820	578204	39069.2	30168.6	12248.1	12620.2	13062.7	13249.5	13300.3	13186.6	12634.2
606	1461210	569398	38105.2	29588	12242.7	12509.1	12958.6	12643.4	12856.5	12766.6	12178.5
607	1450630	563757	37032.1	28438.3	11523.7	12399	12603.3	12683.3	12461.3	12595.4	11987.3
608	1438140	557915	36267.8	28178.3	11424.7	11858.2	12426.1	12194.8	12479.8	12228.1	11779
609	1427010	552190	35264.4	26950.1	11339.1	11589.4	11893.3	11875.7	12041.3	12146.1	11244.1
610	1415620	541733	34274.1	26633.6	10908.5	11107.7	11879.6	11367.7	11540.7	11523	11152.6
611	1399730	535610	34108.4	25711.9	10823.4	10987.9	11404.9	11284.1	11569.1	11175.6	10626.7
612	1387720	528799	33366.3	24863.8	10399.6	10654.1	11198.8	10734.1	10965.9	11040.8	10314.5
613	1376650	522778	32769.1	24166.1	10203.6	10069.3	10920.5	10857.8	10657.6	10730.8	10341.4
614	1360190	515040	31514.1	23868.5	9912.09	10200	10479.5	10559.3	10511.1	10487.4	10020.3
615	1341930	506019	30771.4	23048.2	9630.33	9904.83	10405.9	9961.47	10255.2	10255.6	9723.78
616	1328620	500714	29857.6	22664.6	9384.15	9528.84	9952.31	10038.7	9773.04	9873.94	9188.85
617	1312080	491424	29529.6	21978.2	9065.86	9387.09	10015.3	9567.42	9624.94	9677.54	9186.38
618	1296150	485299	28767.7	21330.3	8759	9102.28	9661.69	9434.53	9274	9299.49	8928.67
619	1279430	477457	28158.7	20404.6	8727.23	8985.39	9290.5	9125.19	9166.77	8992.27	8840.4
620	1264330	469592	27392.8	20230.3	8445.48	8636.73	8973.42	8873.54	9090.53	8892.93	8221.79
621	1246690	462030	26362.2	19748.4	8165.13	8703.07	8954.41	8505.82	8783.98	8538.96	8086.74
622	1228370	454819	25770	19161.7	8051.62	8264.98	8417.12	8129.58	8312.26	8487.59	8097.39
623	1210080	445874	25381.6	18400.5	7655.82	7950.05	8318.78	8302.61	8233.85	8289.08	7870.48
624	1195220	440494	24823.3	18177.9	7533.61	7754.77	8209	8025.92	7922.28	8074.38	7666.76
625	1176840	430545	24299.6	17524.7	7235.48	7698.08	7997.4	7889.52	7673.09	7851.51	7383.1
626	1157810	423239	23672.8	17053.3	7113.99	7349.43	7720.67	7644.77	7605.83	7612.37	7272.32
627	1140770	414813	23048.7	16629.5	6949.4	7197.7	7632.33	7437.78	7270.24	7230.19	7038.47
628	1121140	406498	22235.8	16077.9	6789.45	6940.96	7242.22	7157.07	7241.66	7010.62	6776.06
629	1100700	399099	21856.8	15493.3	6732.61	6631.27	7127.32	7091.78	6895.32	6977.01	6506.42
630	1080780	391488	21119.4	15167.5	6254.73	6659.09	6832.8	6900.01	6742.25	6750.98	6383.71
631	1066560	383702	20622	14700.9	6148.4	6363.62	6539.58	6632.94	6548.71	6462.03	6362.88
632	1045470	375860	19907.9	14123.9	6042.87	6120.77	6510.54	6276.89	6379.27	6460.7	6023.11
633	1030680	368604	19416	13771.3	5772.5	5977.64	6197.81	6346.72	6256.6	6025.62	5822.4
634	1015740	363066	18895.1	13496.1	5855.12	5970.29	5977.86	6020.55	5981.27	6096.01	5664.42
635	1002740	356038	18686.7	13215	5541.09	5819.27	6031.44	6001.13	5828.2	5827.82	5551.93
636	983176	349405	18284.7	12817.3	5440.95	5681.98	5687.27	5591.35	5845.07	5751.66	5499.73
637	971762	343595	17670.7	12516.7	5510.67	5549.46	5651.14	5674.22	5417.9	5648.95	5249.06
638	952964	338875	17502.3	12165.8	5159.67	5258.27	5592.82	5604.14	5336.42	5441.19	5171.25
639	939202	332323	17024.5	11694.4	5187.07	5020.46	5492.84	5332.07	5298.44	5143.17	5049.78
640	927280	325842	17099.2	11498.5	5028.25	4953.82	5264.75	5233.48	5176.82	5218.09	4954
641	909581	320422	16571.3	11078.9	4849.99	4867.76	5078.6	5057	5068.8	5085.85	4744.98
642	893655	313478	15948	10810.1	4727.05	4755.23	5098.92	4911.44	4962.28	4921.52	4804.89
643	877707	308254	15590.9	10498.1	4694.04	4803.91	4844.05	4969.37	4708.27	4777.85	4642.7
644	861768	301304	15020.6	10152.6	4397.81	4465.83	4829.07	4704.15	4696.03	4709.83	4671.04
645	847978	295810	14913.1	10119.5	4434.15	4463.66	4473.81	4646.94	4553.61	4531.85	4259.96
646	833830	290031	14546.8	9732.76	4356.01	4479.05	4554.75	4513.85	4497.09	4484.39	4138.84
647	814844	283820	14233.1	9539.17	4013.41	4290.81	4448.68	4290.47	4381.47	4248.87	4083.59
648	801441	276723	13745.8	9306.89	4126.73	4010.74	4235.87	4417.61	4318.91	4145.75	3963.81
649	784181	272768	13378	9149.26	3807.54	3892.4	4088.46	4115.93	4119.2	4021.95	3804.22
650	764198	265922	13421.8	8887.97	3843.46	4012.69	3951.94	4073.68	3874.99	3921.37	3822.45
651	751233	260136	12823.5	8748.31	3656.89	3794.77	3761.06	4017.61	3865.73	3922.3	3702.69
652	735987	255096	12494.9	8473.06	3575.58	3674.73	3920.27	3813.77	3838.86	3865.76	3561
653	719006	247371	12079.2	8106.36	3488.11	3641.4	3666.86	3727.7	3600.68	3655.09	3483.33
654	704878	242274	11846	7699.91	3378.63	3438.67	3759.13	3416.06	3472.09	3547.24	3395.27
655	687343	236546	11714.8	7409.83	3277.35	3399.58	3495.92	3468.77	3467.17	3369.19	3490.81
656	671747	231689	11328.8	7255.21	3299.06	3280.13	3416.78	3345.26	3416.41	3329.12	3140.4
657	657328	226377	11224.3	7161.44	3178.61	3206.27	3369.12	3236.48	3314.55	3234.75	3017.94
658	640521	220008	10853.4	6983.75	3101.55	3070.37	3288.64	3294.85	3135.99	3093.18	3005.65
659	625219	213965	10668.6	6837.29	3022.55	3071.71	3060.36	3168.63	3038.75	2988.89	3015.34
660	608656	208341	10113.4	6625.6	2905.75	3046.49	3027.7	3059.68	2915.27	2906.45	2823.68
661	595865	202742	9866.6	6496.07	2704.44	2860.42	2965.87	2814.93	2741.8	3013.98	2754.09
662	581010	198380	9652	6218.54	2645.57	2644.9	2828.71	2905.87	2847.43	2799.91	2616.1
663	563961	192993	9375.44	6106.5	2623.41	2625.3	2739.26	2663.36	2673.21	2734.06	2640.91
664	549839	187623	9294.98	5855.52	2561.2	2584.56	2678.2	2648.13	2621.33	2661.82	2491.62
665	535945	182105	8926.06	5899.9	2468.89	2419.9	2639.21	2652.73	2472.43	2595.69	2386.87
666	522300	178186	8436.45	5500.05	2449.08	2377.36	2467.6	2583.98	2493.27	2441.31	2461.59
667	508593	171806	8445.8	5449.14	2297.52	2422.39	2381.67	2535.63	2426.7	2422.74	2212.65
668	494781	167377	7939.41	4999.06	2285.21	2230.48	2434.9	2507.75	2362.13	2299.55	2265.59
669	478832	162953	7941.9	4989.28	2195.59	2210.12	2308.34	2348.32	2259.28	2197.67	2109.98
670	468460	157658	8034.21	4802.31	2070.21	2177.18	2245.68	2183.68	2114.46	2233.18	2090.25
671	453335	153112	7245.86	4712.08	2122.65	2104.23	2207.44	2104.94	2191.8	2185.62	2112.88
672	442517	149189	7210.54	4581.56	1935.31	2114.39	2097.59	2035.97	2035.38	1972.86	2004.13
673	428045	144052	7030	4526.89	1849.9	1915.89	2146.3	2124.93	2009.69	1985.83	1868.72
674	416102	141085	6900.65	4284.47	1913.08	1905.18	1941.58	2040.58	1867.72	1880.29	1853.56
675	402788	136791	6625.02	4203.68	1771.58	1914.72	1971.28	1837.41	1871.83	1835.63	1796.55
676	391589	132495	6526.82	3855.24	1754.55	1751.01	1723.38	1777.86	1830.1	1898.15	1660.15
677	380743	128096	6388.8	3977.47	1765.73	1715.05	1907.84	1851.95	1843	1828.67	1665.62
678	369527	124466	6110.77	3764.46	1671.31	1739.81	1724.17	1682.22	1857.54	1747.36	1655.87
679	357546	120185	5974.56	3715.48	1479.96	1625.42	1708.15	1785.74	1699.5	1632.34	1567.26
680	345623	116752	5773.19	3443.17	1593.63	1556.85	1480.03	1681.9	1524.88	1656.34	1542.5
681	335368	113311	5606.78	3364.88	1567.89	1610.68	1602.39	1569.87	1517.2	1574.97	1444.81
682	326211	109637	5402.06	3282.04	1412.81	1506.28	1503.9	1487.81	1521.29	1451.86	1402.54
683	315479	106514	5339.11	3227.09	1359.04	1451.41	1454.42	1544.63	1495.54	1445.21	1447.09
684	305595	102729	5254.44	2994.95	1324.72	1317.52	1401.08	1491.45	1468.99	1401.89	1304.95
685	295024	99435.9	5003.38	2940.23	1312.6	1389.93	1411.16	1391.59	1318.89	1391.77	1267.88
686	286036	96308.4	4740.42	2820.2	1319.7	1195.36	1350.36	1418.28	1335.92	1342.06	1240.34
687	276561	93318	4641.45	2835.62	1263.4	1234.99	1342.64	1294.02	1346.92	1326.8	1248.33
688	268203	90224.9	4506.44	2630.17	1228.3	1276.96	1282.39	1311.98	1233.31	1194.21	1200.76
689	258770	86861.8	4254.02	2660.37	1188.46	1235.34	1207.36	1285.63	1191.96	1182.83	1230.69
690	249633	84777.9	4213.97	2631.4	1133.14	1079.04	1202.02	1225.47	1191.57	1135.78	1123.7
691	241247	81830.3	4040.29	2571.92	1114.52	1092.15	1150.1	1126.33	1098.69	1087.91	1051.27
692	234915	79697.8	4024.64	2348.56	1008.67	1100.06	1042.61	1092.57	1155.52	1113	1038.83
693	226294	76464.2	3832.6	2300.67	997.051	982.716	1102.64	1129.94	1057.32	1008.05	1040.41
694	219160	73654.9	3804.09	2221.27	943.052	991.92	969.563	1047.03	1052.81	1049.77	1022.35
695	211460	71629.1	3467.22	2051.91	960.085	987.238	1008.82	1043.04	1024.12	1008.08	926.321
696	202942	68517.9	3525.61	2175.19	1028.74	953.655	989.719	987.251	951.919	1015.06	903.407
697	195894	66948	3384.8	2015.99	899.381	899.712	928.923	960.858	983.742	963.402	867.567
698	191409	64825.3	3381.76	1979.58	846.73	873.818	923.411	955.032	927.013	910.624	839.076
699	183783	62461	3306.09	1854.98	854.626	873.652	929.524	882.994	897.623	866.167	896.951
700	178269	60073.8	3152.98	1847.75	796.902	862.888	798.927	949.227	855.274	922.348	794.938
701	171692	57940.4	2788.01	1721.43	815.918	813.729	808.203	845.538	841.047	853.129	741.759
702	166435	55556.6	3003.64	1826.99	790.806	718.774	877.659	807.201	765.287	792.283	751.469
703	159196	54190.3	2887.44	1764.65	765.451	799.974	790.688	784.856	814.875	789.369	717.12
704	154533	52754.7	2762.51	1604.25	726.771	756.358	792.632	808.867	899.712	710.159	678.217
705	149046	50839.3	2618.1	1599.89	713.144	731.115	748.468	761.234	745.631	723.117	683.128
706	143063	49086.5	2472.52	1515.82	640.595	679.444	705.893	722.438	718.845	724.052	675.825
707	138458	47222.4	2480.19	1465.22	698.158	645.895	663.576	690.551	667.255	632.464	640.635
708	133031	45779.3	2406.99	1425.52	630.125	686.248	686.237	673.111	689.584	644.121	652.639
709	128729	43784.9	2362.47	1423.82	573.418	621.929	611.707	659.293	656.395	658.282	603.865
710	123845	42383.3	2404.17	1289.98	607.312	596.818	585.693	606.612	642.513	643.052	600.409
711	119465	40788.8	2168.95	1297.53	581.537	598.169	553.7	608.614	527.52	616.511	558.324
712	113941	39334.6	2200.73	1204.91	533.658	541.452	574.675	578.784	600.807	570.947	604.353
713	111039	37689.9	2085.36	1224.04	518.524	564.733	559.996	574.405	533.177	547.601	495.88
714	106813	36342.7	1963.24	1174.89	480.005	502.659	492.856	564.987	550.348	534.123	520.543
715	102561	35391.5	1950.09	1143.87	474.468	518.318	547.035	526.222	548.369	524.704	538.282
716	99433	33982.4	1897.24	1081.2	482.262	488.032	479.501	498.915	486.637	457.505	481.223
717	95748.1	32673.1	1796.18	1058.58	486.355	455.225	481.75	522.739	445.715	483.238	481.902
718	91226.2	31879.7	1748.84	1043.32	470.623	479.36	490.621	481.396	499.525	472.892	495.689
719	88427.7	30232.6	1624.78	1004.11	474.301	431.939	447.05	433.105	476.615	449.12	415.594
720	84975.7	28894.1	1634.35	949.525	430.9	460.345	458.121	458.344	429.448	440.044	422.978
721	81944.3	28211.2	1617.9	934.653	412.145	413.607	409.924	434.202	444.548	427.618	409.848
722	78725.3	27283.4	1594.79	888.747	437.659	408.291	432.397	370.743	413.691	443.659	378.108
723	76437.3	26081.6	1546.31	893.793	392.258	434.248	426.518	436.18	383.469	417.027	397.659
724	72673.3	25416.8	1437.26	841.627	405.477	423.004	409.711	411.166	396.333	422.156	413.483
725	70446	24315	1433.83	795.472	391.171	387.479	395.006	352.858	376.915	414.301	348.232
726	67383.4	23426.1	1357.43	803.94	301.43	345.239	372.531	346.061	317.306	392.998	378.13
727	65646.7	22789	1314.93	755.785	377.259	370.501	373.111	331.078	353.037	333.893	351.585
728	62622	21907.8	1335.6	702.472	343.721	323.837	326.12	378.806	381.709	351.711	348.162
729	60539.7	20714.5	1247.1	769.496	323.921	323.309	361.225	330.225	342.656	345.374	324.571
730	58610.1	20263.7	1268.35	722.621	308.255	297.475	354.29	363.544	343.003	299.978	304.016
731	56853.6	19522.9	1404.45	852.579	303.068	292.714	309.64	338.949	327.126	343.9	344.987
732	57205.8	19443.1	1827.18	1013.58	322.088	325.561	320.869	359.638	342.435	338.05	309.705
733	58239.3	18961	2531.37	1390.94	259.97	335.382	340.169	376.213	316.23	317.86	310.517
734	62560	19352.2	3626.5	2079.6	340.705	378.237	340.711	350.32	326.812	319.246	363
735	68669.8	20023.3	5331.31	2978.88	370.286	390.253	375.179	466.382	396.179	381.4	388.573
736	75616.1	20719.5	7590.95	4122.18	417.8	417.443	493.195	403.908	449.003	448.463	461.367
737	87306.5	22495.3	10281.1	5662.22	443.341	482.746	506.828	499.936	492.831	535.549	578.848
738	99374.4	23859.4	13232.6	7174.35	501.228	604.006	622.674	555.602	561.833	634.307	581.564
739	112853	26048.5	16344.7	8843.36	543.776	650.359	656.247	666.068	665.29	713.406	676.106
740	126839	27464.9	19575.8	10672.6	637.735	751.634	804.607	780.902	794.858	835.305	774.468
741	135825	28462.9	21876.6	11891.9	715.211	885.792	842.603	835.807	839.819	880.087	924.579
742	140009	28864.6	23165.4	12567.5	715.697	902.574	933.281	951.965	926.911	985.941	956.967
743	138002	28657.5	22702.5	12581.3	820.186	963.635	943.522	924.953	896.609	969.445	1013.06
744	130874	26897.1	21886	11932.4	724.582	821.904	905.893	979.666	869.068	955.123	910.838
745	120463	25414	19955.1	10531.4	655.073	835.372	906.872	948.693	807.56	889.888	895.59
746	105846	22661.5	16992.5	9176.59	607.652	798.183	797.612	785.377	708.256	750.54	801.203
747	90262.8	19991.4	13916.4	7281.68	501.357	696.384	664.025	618.329	651.068	673.996	693.142
748	72606.9	17152.1	10190.9	5442.65	500.843	542.296	644.926	593.277	552.292	540.361	655.786
749	56605.8	14892	7139.31	3880.28	411.686	470.218	486.94	502.999	483.559	481.753	475.24
750	44100.6	12503.5	4544.64	2453.52	273.215	312.716	348.801	340.091	345.63	351.245	408.502

## Sheet: Fig. 6d
Water fraction (%)	PL Intensity (a.u.)	Wavelength (nm)
0	5.23378	478
10	4.94945	490
20	4.66512	490
30	5.85931	490
40	10.0674	492
50	155.929	492
60	164.914	500
70	172.704	500
80	189.537	500
90	159.511	502
99	159.511	504

## Sheet: Fig. 6e
Water fraction (%)	PL Intensity (a.u.)	Wavelength (nm)
0	12.1061	455
10	13.2687	457
20	13.7338	459
30	14.173	459
40	14.8964	459
50	15.2322	459
60	12.5712	457
70	12.3387	470
80	13.9663	485
90	21.8203	505
99	86.6156	518

## Sheet: Fig 6f
Water fraction (%)	PL Intensity (a.u.)	Wavelength (nm)
0	6.91491	490
10	7.91491	490
20	9.22283	495
30	8.98062	495
40	8.59309	495
50	7.96335	495
60	8.15712	495
70	7.23673	505
80	15.5202	508
90	68.612	575
99	158.422	585

[truncated: 41 more sheets: Fig. 6g, Fig. 6i, Fig. 6j, Fig. 6k, Fig. 6l, Fig. 8d, Fig.8e, Fig. 8f, Fig. 8g, Fig. 8h, Fig. 8i, Fig. 9a-9c, Supplementary Fig. 2, Supplementary Fig. 3, Supplementary Fig. 4, Supplementary Fig. 5, Supplementary Fig. 6, Supplementary Fig. 7, Supplementary Fig. 8, Supplementary Fig. 9 …]
